# Supplementary material for: Dissecting cell membrane tension dynamics and its effect on Piezo1-mediated cellular mechanosensitivity using force-controlled nanopipettes
Source: Nat Methods. 2024 May 27;21(6):1063–73. doi: 10.1038/s41592-024-02277-8 (PMC11166569; doi:10.1038/s41592-024-02277-8)
Supplement: Supplementary file 7 — Statistical source data. [file 41592_2024_2277_MOESM7_ESM.xlsx]

## Sheet: SourceData_Fig2bTop
Time [ns]	Lifetime Decay [Counts]	Reconvolution Fit [Counts]	Residuals [Counts]
0.0484849	3729	2601.17	18.4692
0.145455	2288	2575.3	-6.00622
0.242424	2327	2549.96	-4.62205
0.339394	2371	2525.16	-3.16597
0.436364	2377	2500.88	-2.54081
0.533333	2366	2477.1	-2.28405
0.630303	2206	2453.82	-5.27637
0.727273	2256	2431.03	-3.68502
0.824242	2232	2408.71	-3.74043
0.921212	2294	2386.86	-1.93889
1.01818	2238	2365.47	-2.69456
1.11515	2146	2344.53	-4.28556
1.21212	2309	2526.51	-4.52656
1.30909	9048	9107.32	-0.623638
1.40606	68147	65334.2	10.775
1.50303	237067	225279	24.2106
1.6	365936	350292	25.8612
1.69697	372827	362621	16.7144
1.79394	352009	347182	8.13629
1.89091	330562	329977	1.01829
1.98788	310345	314169	-6.86388
2.08485	295520	299621	-7.54433
2.18182	281455	286211	-8.96444
2.27879	268697	273827	-9.89693
2.37576	257431	262371	-9.73655
2.47273	247567	251754	-8.41436
2.5697	238643	241895	-6.65694
2.66667	230810	232723	-3.98267
2.76364	222727	224174	-3.06698
2.86061	214784	216190	-3.03441
2.95758	208246	208719	-1.03648
3.05455	202062	201714	0.774584
3.15152	196260	195133	2.54445
3.24848	190000	188938	2.4361
3.34545	185067	183096	4.58189
3.44242	178745	177576	2.76612
3.53939	175011	172350	6.36195
3.63636	169473	167393	5.05233
3.73333	164716	162684	5.00686
3.8303	160689	158202	6.20424
3.92727	155469	153929	3.9057
4.02424	151837	149849	5.10264
4.12121	147955	145946	5.22227
4.21818	144612	142208	6.32073
4.31515	140201	138623	4.21456
4.41212	137451	135179	6.12813
4.50909	133742	131867	5.12758
4.60606	130942	128677	6.25857
4.70303	127213	125602	4.51586
4.8	123383	122635	2.13066
4.89697	120934	119767	3.35485
4.99394	117801	116994	2.34986
5.09091	115252	114310	2.7734
5.18788	112790	111710	3.21513
5.28485	109454	109189	0.800612
5.38182	107391	106743	1.97755
5.47879	104660	104368	0.903211
5.57576	103016	102060	2.97812
5.67273	100154	99816.7	1.06581
5.7697	97460	97634.5	-0.558898
5.86667	95609	95510.7	0.317885
5.96364	93730	93442.8	0.937995
6.06061	91062	91428.5	-1.21446
6.15758	89081	89465.5	-1.28818
6.25455	87049	87551.8	-1.70411
6.35152	85296	85685.5	-1.33367
6.44848	83818	83864.9	-0.161954
6.54545	81279	82088.3	-2.83865
6.64242	79527	80354.2	-2.93312
6.73939	77792	78661.1	-3.1159
6.83636	76780	77007.6	-0.821566
6.93333	74387	75392.6	-3.68718
7.0303	72759	73814.8	-3.9143
7.12727	71564	72273.1	-2.65072
7.22424	70050	70766.4	-2.70666
7.32121	68190	69293.6	-4.22626
7.41818	67185	67853.9	-2.58049
7.51515	65943	66446.2	-1.95958
7.61212	64127	65069.8	-3.72291
7.70909	62703	63723.7	-4.07618
7.80606	61590	62407.2	-3.29289
7.90303	60596	61119.5	-2.12674
8	59108	59859.9	-3.09276
8.09697	58390	58627.7	-0.983598
8.19394	56517	57422.1	-3.80732
8.29091	55733	56242.6	-2.15865
8.38788	54210	55088.5	-3.77313
8.48485	53386	53959.2	-2.48075
8.58182	52238	52854.1	-2.69555
8.67879	50918	51772.6	-3.78739
8.77576	49718	50714.3	-4.46802
8.87273	48850	49678.5	-3.7483
8.9697	48093	48664.7	-2.60687
9.06667	47096	47672.5	-2.65635
9.16364	46067	46701.3	-2.95534
9.26061	45079	45750.7	-3.16381
9.35758	43981	44820.3	-4.002
9.45455	43133	43909.5	-3.73892
9.55152	42746	43018	-1.31556
9.64848	41665	42145.3	-2.35299
9.74545	40848	41291	-2.1919
9.84242	40049	40454.7	-2.02736
9.93939	39001	39636.1	-3.21569
10.0364	38389	38834.6	-2.27441
10.1333	37400	38050.1	-3.3614
10.2303	37038	37282	-1.26784
10.3273	36284	36530.1	-1.29187
10.4242	35534	35794	-1.37907
10.5212	34590	35073.3	-2.59863
10.6182	33867	34367.8	-2.72117
10.7152	33245	33677.1	-2.36962
10.8121	32802	33000.8	-1.09784
10.9091	32306	32338.8	-0.182457
11.0061	31636	31690.6	-0.307196
11.103	31117	31056.1	0.345383
11.2	30238	30434.8	-1.13181
11.297	29796	29826.6	-0.177097
11.3939	28704	29231.1	-3.111
11.4909	28436	28648.1	-1.25751
11.5879	27842	28077.2	-1.40985
11.6848	26959	27518.4	-3.40696
11.7818	26986	26971.2	0.0897921
11.8788	26533	26435.6	0.598195
11.9758	25929	25911.1	0.11124
12.0727	25350	25397.6	-0.298934
12.1697	24905	24894.9	0.0642988
12.2667	24114	24402.6	-1.85872
12.3636	23850	23920.7	-0.457917
12.4606	23447	23448.9	-0.0123342
12.5576	23036	22986.9	0.323279
12.6545	22243	22534.6	-1.95551
12.7515	21889	22091.8	-1.3709
12.8485	21628	21658.3	-0.205813
12.9455	21582	21233.8	2.3703
13.0424	21015	20818.2	1.3577
13.1394	20507	20411.3	0.668467
13.2364	19930	20012.9	-0.587079
13.3333	20009	19622.8	2.73008
13.4303	19476	19240.9	1.68446
13.5273	19117	18867	1.80803
13.6242	18570	18500.9	0.50687
13.7212	18287	18142.5	1.06856
13.8182	17891	17791.6	0.743366
13.9152	17641	17448	1.45325
14.0121	17324	17111.6	1.61389
14.1091	16930	16782.2	1.13581
14.2061	16702	16459.7	1.87457
14.303	16272	16144	1.00337
14.4	16354	15834.9	4.05933
14.497	15768	15532.2	1.87765
14.5939	15446	15235.9	1.69057
14.6909	15099	14945.8	1.24707
14.7879	14868	14661.7	1.69189
14.8848	14575	14383.6	1.58557
14.9818	14484	14111.3	3.09701
15.0788	14139	13844.7	2.4753
15.1758	13836	13583.6	2.14547
15.2727	13475	13328.1	1.26579
15.3697	13348	13077.8	2.33839
15.4667	12960	12832.8	1.11694
15.5636	12942	12593	3.06799
15.6606	12411	12358.1	0.47462
15.7576	12137	12128.2	0.0800095
15.8545	11979	11903.1	0.693885
15.9515	11679	11682.6	-0.0336233
16.0485	11666	11466.8	1.84408
16.1455	11572	11255.5	2.94195
16.2424	11413	11048.6	3.41054
16.3394	10882	10846.1	0.344193
16.4364	11004	10647.8	3.39581
16.5333	10736	10453.6	2.72536
16.6303	10479	10263.5	2.10511
16.7273	10286	10077.4	2.05703
16.8242	10126	9895.14	2.2942
16.9212	9963	9716.71	2.46744
17.0182	9905	9542.02	3.64717
17.1152	9655	9370.98	2.89051
17.2121	9315	9203.52	1.1551
17.3091	9185	9039.56	1.5176
17.4061	9217	8879.02	3.52039
17.503	8994	8721.85	2.86966
17.6	8891	8567.96	3.42591
17.697	8599	8417.3	1.95948
17.7939	8487	8269.78	2.35789
17.8909	8201	8125.35	0.835389
17.9879	8066	7983.94	0.913731
18.0848	8040	7845.48	2.16934
18.1818	7967	7709.93	2.88012
18.2788	7733	7577.2	1.77167
18.3758	7566	7447.26	1.36512
18.4727	7601	7320.03	3.22275
18.5697	7411	7195.46	2.50373
18.6667	7259	7073.5	2.17725
18.7636	6964	6954.09	0.118783
18.8606	6886	6837.17	0.5884
18.9576	6776	6722.7	0.647445
19.0545	6574	6610.63	-0.451773
19.1515	6709	6500.9	2.54065
19.2485	6544	6393.46	1.86089
19.3455	6303	6288.27	0.185477
19.4424	6259	6185.29	0.931747
19.5394	6157	6084.45	0.924582
19.6364	6120	5985.73	1.7164
19.7333	6010	5889.06	1.55997
19.8303	5915	5794.43	1.56776
19.9273	5775	5701.77	0.963701
20.0242	5687	5611.04	1.00722
20.1212	5504	5522.22	-0.245568
20.2182	5384	5435.25	-0.698481
20.3152	5380	5350.1	0.407594
20.4121	5236	5266.74	-0.42477
20.5091	5210	5185.11	0.34479
20.6061	5189	5105.2	1.16338
20.703	4896	5026.95	-1.8715
20.8	4960	4950.34	0.137118
20.897	0	4875.34	-4875.34
20.9939	0	4801.9	-4801.9
21.0909	0	4730	-4730
21.1879	0	4659.6	-4659.6
21.2848	0	4590.67	-4590.67
21.3818	0	4523.19	-4523.19
21.4788	0	4457.12	-4457.12
21.5758	0	4392.43	-4392.43
21.6727	0	4329.09	-4329.09
21.7697	0	4267.08	-4267.08
21.8667	4146	4206.36	-0.937443
21.9636	4221	4146.92	1.1403
22.0606	4166	4088.71	1.19743
22.1576	4223	4031.73	2.94336
22.2545	4043	3975.93	1.05476
22.3515	3986	3921.31	1.02468
22.4485	3955	3867.82	1.38621
22.5455	3944	3815.46	2.04682
22.6424	3754	3764.19	-0.166259
22.7394	3755	3713.99	0.669267
22.8364	3694	3664.84	0.47977
22.9333	3765	3616.72	2.41657
23.0303	3584	3569.61	0.24043
23.1273	3558	3523.48	0.578756
23.2242	3420	3478.31	-0.99715
23.3212	3490	3434.09	0.94632
23.4182	3360	3390.8	-0.531362
23.5152	3297	3348.41	-0.895373
23.6121	3288	3306.91	-0.329774
23.7091	3202	3266.28	-1.13588
23.8061	3159	3226.49	-1.2008
23.903	3082	3187.54	-1.90106
24	2950	3149.4	-3.67127
24.097	2982	3112.06	-2.38173
24.1939	2926	3075.5	-2.76382
24.2909	2906	3039.71	-2.48032
24.3879	2936	3004.66	-1.26718
24.4848	2869	2970.35	-1.89214
24.5818	2725	2936.75	-4.05647
24.6788	2651	2903.86	-4.91109
24.7758	2601	2871.66	-5.30699
24.8727	2503	2840.13	-6.73847
24.9697	2562	2809.25	-4.88488
25.0667	2539	2779.03	-4.76355
25.1636	2483	2749.43	-5.3469
25.2606	2430
25.3576	2396

## Sheet: SourceData_Fig2bBottom
Condition	Osmolarity of bath solution (mOsm/kg)	Flipper-TR lifetime (ns)	Flipper-TR lifetime standard deviation (ns)	Number of cells measured by Flipper-TR	Flipper-TR lifetime standard error (ns)	Tension by tether pulling (mN/m)	Tension standard deviation (mN/m)	Number of cells measured by tether pulling	Tension standard error (mN/m)
1	100	5.03989	0.0468523	21	0.010224	0.24392	0.12496	7
2	150	4.97167	0.0665248	22	0.0141831	0.13196	0.04425	7
3	200	4.93272	0.0384989	22	0.00820799	0.02473	0.01673	8
4	250	4.8707	0.0468876	23	0.00977673	0.0416	0.03053	8
5	300	4.93772	0.104535	23	0.021797	0.04413	0.02352	10

## Sheet: SourceData_Fig2f
Cell	Step	Force	Pressure	Mean Flipper-TR Lifetime (ns)	Standard Deviation of Flipper-TR Lifetime (ns)
1	1	2	0	4.24778	0.178914
1	2	12.5	0	4.09151	0.185371
1	3	25	0	4.16495	0.201656
1	4	37.5	0	4.21832	0.233868
1	5	50	0	4.24572	0.194919
2	1	2	0	4.20257	0.183183
2	2	12.5	0	4.28347	0.192252
2	3	25	0	4.26785	0.211579
2	4	37.5	0	4.31083	0.219531
2	5	50	0	4.29242	0.2288
3	1	2	0	4.24799	0.232168
3	2	12.5	0	4.23541	0.230225
3	3	25	0	4.30208	0.256538
3	4	37.5	0	4.49592	0.248286
3	5	50	0	4.58099	0.222235
4	1	2	0	4.18135	0.205625
4	2	12.5	0	4.1135	0.232241
4	3	25	0	4.29401	0.233251
4	4	37.5	0	4.47691	0.250341
4	5	50	0	4.53584	0.235529
5	1	2	0	4.0361	0.261139
5	2	12.5	0	4.2348	0.288322
5	3	25	0	4.38058	0.265046
5	4	37.5	0	4.40712	0.235536
5	5	50	0	4.37113	0.234524
6	0	0	0	4.23405	0.134506
7	0	0	0	4.19391	0.14938
8	0	0	0	4.18832	0.152336
9	0	0	0	4.11548	0.195965
10	0	0	0	4.13466	0.17374

## Sheet: SourceData_Fig2g
Cell	Step	Force	Pressure	Mean Flipper-TR Lifetime (ns)	Standard Deviation of Flipper-TR Lifetime (ns)
1	1	25	0	4.30637	0.208614
1	2	25	50	4.2762	0.296891
1	3	25	100	4.46669	0.235981
2	1	25	0	4.31373	0.183911
2	2	25	50	4.55099	0.204156
2	3	25	100	4.55429	0.194244
3	1	25	0	4.18358	0.214911
3	2	25	50	4.27221	0.210794
3	3	25	100	4.26363	0.227303
4	1	25	0	4.2622	0.19871
4	2	25	50	4.38415	0.251306
4	3	25	100	4.49875	0.215172
