# Supplementary material for: Dissecting cell membrane tension dynamics and its effect on Piezo1-mediated cellular mechanosensitivity using force-controlled nanopipettes
Source: Nat Methods. 2024 May 27;21(6):1063–73. doi: 10.1038/s41592-024-02277-8 (PMC11166569; doi:10.1038/s41592-024-02277-8)
Supplement: Supplementary file 8 — Statistical source data. [file 41592_2024_2277_MOESM8_ESM.xlsx]

## Sheet: SourceData_Fig3a
Time (s)	Piezo Movement (um)	Indentation Force (nN)	Aspiration Pressure (mbar)	Fluorescence Intensity (a.u.)
0	3.30539	-0.72102	0.212	2793.29
0.0315315	3.30242	-2.4036	-0.678	2793.59
0.0630631	3.30045	1.52184	0.778	2793.64
0.0945946	3.29946	0.1194	1.101	2793.53
0.126126	3.30242	3.48456	-0.0712604	2793.58
0.157658	3.29847	-2.4036	0.374	2793.05
0.189189	3.30143	-0.16074	-0.193	2792.42
0.220721	3.29452	0.68142	-0.152	2792.62
0.252252	3.30341	1.52184	0.00960992	2794
0.283784	3.29946	-0.44088	0.00960992	2795.72
0.315315	3.29946	0.68142	-0.516	2797.5
0.346847	3.30341	-0.72102	1.425	2798.61
0.378378	3.30143	0.96156	0.697	2798.75
0.40991	3.30539	1.80198	-0.314	2798.03
0.441441	3.30143	2.92428	0.535	2796.77
0.472973	3.30242	-1.00116	1.304	2796.08
0.504505	3.30045	-0.44088	-0.314	2796.37
0.536036	3.2955	-0.72102	0.778	2797.22
0.567568	3.30341	1.80198	0.535	2797.7
0.599099	3.30242	0.40128	0.293	2797.44
0.630631	3.30242	-0.16074	-0.0308252	2796.81
0.662162	3.30045	0.40128	1.304	2795.95
0.693694	3.29847	0.96156	0.616	2794.91
0.725225	3.29946	-4.08618	0.212	2794.12
0.756757	3.29649	-2.12346	0.0904803	2793.99
0.788288	3.28859	-1.00116	1.344	2794.4
0.81982	3.29847	-0.72102	0.535	2794.88
0.851351	3.29649	-1.56318	0.454	2795.79
0.882883	3.29847	0.40128	0.576	2796.75
0.914414	3.30637	0.40128	0.333	2796.92
0.945946	3.30143	-3.5259	0.374	2796.58
0.977477	3.3044	-2.12346	0.535	2796.19
1.00901	3.30341	-1.2813	0.212	2795.63
1.04054	3.30242	-1.00116	-0.354	2794.85
1.07207	3.30736	2.08386	0.252	2794.32
1.1036	3.30242	-0.16074	1.02	2794.57
1.13514	3.29946	0.1194	0.171	2794.72
1.16667	3.30637	-0.44088	-0.152	2794.57
1.1982	3.30242	-0.16074	-0.0308252	2794.39
1.22973	3.30242	0.40128	1.182	2793.57
1.26126	3.27969	2.64414	-0.395	2791.72
1.29279	3.30242	0.1194	-0.476	2789.86
1.32432	3.30242	2.364	-0.354	2788.84
1.35586	3.29748	-1.84332	0.414	2788.35
1.38739	3.3044	-0.72102	-0.152	2788.19
1.41892	3.30143	2.64414	-0.152	2788.42
1.45045	3.3044	-2.96388	0.454	2789.1
1.48198	3.30736	-6.89106	0.414	2789.55
1.51351	3.2955	-3.5259	1.101	2789.96
1.54505	3.2955	-1.56318	0.98	2790.63
1.57658	3.31132	-1.2813	0.94	2791.07
1.60811	3.30143	-0.16074	0.657	2791.45
1.63964	3.30143	-3.5259	0.454	2792.26
1.67117	3.28957	-4.9266	1.304	2792.95
1.7027	3.29946	1.2417	0.899	2793.36
1.73423	3.30341	1.52184	0.374	2793.47
1.76577	3.31033	0.96156	0.697	2793.86
1.7973	3.30242	3.20442	0.737	2794.35
1.82883	3.29946	1.2417	1.263	2794.43
1.86036	3.29353	-0.72102	-0.597	2794.23
1.89189	3.30539	-1.00116	-0.193	2793.66
1.92342	3.30242	0.40128	0.697	2792.53
1.95495	3.29353	0.1194	0.0500451	2791.53
1.98649	3.30242	0.96156	0.00960992	2790.91
2.01802	3.31329	1.80198	0.616	2790.69
2.04955	3.30242	0.40128	0.0904803	2790.52
2.08108	3.30242	-1.00116	0.293	2790.75
2.11261	3.28562	0.40128	-0.354	2791.53
2.14414	3.29847	2.08386	0.131	2791.87
2.17568	3.30835	-4.36632	-0.516	2791.59
2.20721	3.30143	2.364	-0.0712604	2790.71
2.23874	3.29847	3.20442	0.131	2789.91
2.27027	3.30539	0.1194	-0.233	2789.64
2.3018	3.30539	2.364	0.374	2789.01
2.33333	3.30341	4.04658	0.778	2788.3
2.36486	3.30637	2.08386	0.576	2788.03
2.3964	3.29847	2.364	1.101	2788.32
2.42793	3.30934	3.20442	1.425	2789.01
2.45946	3.30143	1.52184	0.414	2789.47
2.49099	3.29847	5.44728	0.00960992	2789.52
2.52252	3.30242	3.7647	1.587	2789.27
2.55405	3.30242	2.64414	0.212	2788.38
2.58559	3.30143	5.72916	0.616	2787.03
2.61712	3.30341	6.0093	0.131	2785.6
2.64865	3.30341	7.12986	0.859	2784.32
2.68018	3.30045	8.25216	0.98	2783.45
2.71171	3.30637	8.25216	0.859	2783.06
2.74324	3.30637	10.495	-0.273	2783.67
2.77477	3.29946	6.56958	1.02	2784.91
2.80631	3.30242	10.7752	0.0904803	2786.35
2.83784	3.3044	6.0093	0.576	2787.54
2.86937	3.29847	11.6173	0.576	2788.61
2.9009	3.30045	13.5802	0.535	2789.82
2.93243	3.29649	15.2626	0.616	2790.93
2.96396	3.29452	20.3104	1.425	2791.2
2.9955	3.3044	28.1612	-0.0712604	2790.83
3.02703	3.29946	25.6382	0.171	2790.52
3.05856	3.30143	19.4682	1.667	2790.89
3.09009	3.30736	28.1612	-0.597	2791.26
3.12162	3.30242	21.9929	0.252	2791.17
3.15315	3.30143	30.9661	1.182	2790.75
3.18468	3.30143	26.7605	0.293	2790.27
3.21622	3.29946	20.3104	0.657	2789.55
3.24775	3.30045	28.7233	0.00960992	2788.38
3.27928	3.29748	27.3208	-0.273	2787.42
3.31081	3.30143	20.3104	0.293	2787.17
3.34234	3.30637	30.4058	0.333	2787.7
3.37387	3.30242	22.2731	0.737	2788.67
3.40541	3.29847	19.1881	-0.395	2789.5
3.43694	3.30341	28.4431	0.293	2790.13
3.46847	3.3044	24.5159	-0.112	2789.87
3.5	3.29946	25.078	0.0904803	2788.68
3.53153	3.30045	30.4058	0.374	2787.42
3.56306	3.30341	23.3954	-0.193	2786.82
3.59459	3.30539	28.1612	0.454	2786.93
3.62613	3.30242	24.7961	0.737	2787.21
3.65766	3.30341	20.0302	0.98	2787.28
3.68919	3.30341	30.686	1.465	2787.33
3.72072	3.30539	24.2358	-0.112	2787.51
3.75225	3.3044	26.7605	0.576	2787.66
3.78378	3.30341	28.1612	0.576	2787.01
3.81532	3.3044	21.9929	0.535	2785.99
3.84685	3.30341	30.1257	1.263	2785.71
3.87838	3.31527	30.4058	-0.556	2786.03
3.90991	3.30736	25.078	-0.273	2785.59
3.94144	3.29748	26.7605	0.495	2784.6
3.97297	3.30143	22.2731	0.131	2784.32
4.0045	3.29946	31.5264	0.576	2784.84
4.03604	3.30143	27.0407	-0.193	2785.42
4.06757	3.30143	32.6487	-2.053	2785.57
4.0991	3.30736	18.9079	0.737	2786.17
4.13063	3.3044	26.4787	0.454	2787.31
4.16216	3.29649	25.078	0.818	2787.81
4.19369	3.3044	26.1985	0.212	2787.27
4.22523	3.30934	27.0407	-0.354	2786
4.25676	3.31132	20.3104	1.384	2784.31
4.28829	3.29847	27.8811	0.333	2782.94
4.31982	3.28562	37.4163	-0.0712604	2781.95
4.35135	3.30341	19.1881	0.576	2782.05
4.38288	3.29946	34.8916	0.252	2783.76
4.41441	3.29847	16.9452	0.657	2786.74
4.44595	3.30341	18.9079	0.252	2789.97
4.47748	3.30143	35.4536	0.778	2792.48
4.50901	3.29254	23.9557	1.061	2793.67
4.54054	3.29946	27.601	1.506	2793.55
4.57207	3.29847	25.6382	0.0500451	2792.29
4.6036	3.3044	20.5905	1.546	2790.74
4.63514	3.3044	30.686	1.02	2789.81
4.66667	3.30341	18.3476	1.142	2789.41
4.6982	3.30242	30.1257	0.576	2789.43
4.72973	3.30045	23.6755	0.131	2790.05
4.76126	3.29847	25.9184	-0.476	2790.85
4.79279	3.30143	17.5055	0.98	2790.94
4.82432	3.29946	28.1612	-0.193	2790.38
4.85586	3.29946	21.1508	-0.152	2789.3
4.88739	3.30045	25.078	1.587	2788.25
4.91892	3.29847	25.078	0.657	2787.07
4.95045	3.30736	19.7501	0.252	2785.96
4.98198	3.29946	27.8811	0.333	2785.19
5.01351	3.30835	19.7501	1.101	2785.22
5.04505	3.30539	19.7501	0.414	2785.51
5.07658	3.30143	27.8811	-0.395	2786.1
5.10811	3.30637	19.1881	0.737	2786.77
5.13964	3.30242	23.9557	-0.718	2787.24
5.17117	3.30242	24.2358	0.94	2786.92
5.2027	3.31033	25.078	-0.193	2786.16
5.23423	3.29649	23.1152	-0.233	2785.86
5.26577	3.30143	30.1257	0.616	2786.17
5.2973	3.30242	18.9079	1.344	2786.29
5.32883	3.30539	29.0034	0.374	2786.34
5.36036	3.30736	29.2835	0.252	2787.01
5.39189	3.30242	26.1985	0.778	2787.83
5.42342	3.30341	23.6755	-0.152	2788.03
5.45495	3.30045	29.0034	0.454	2787.59
5.48649	3.31527	16.3849	0.333	2787.51
5.51802	3.30539	28.7233	0.00960992	2787.69
5.54955	3.28365	23.9557	1.02	2787.76
5.58108	3.30341	19.4682	0.495	2787.39
5.61261	3.30045	26.1985	1.546	2787
5.64414	3.29946	20.8706	-0.0712604	2786.96
5.67568	3.30242	14.4222	0.98	2787.67
5.70721	3.30045	30.4058	0.737	2788.36
5.73874	3.30143	13.8602	0.98	2789.31
5.77027	3.30045	32.3686	0.697	2790.58
5.8018	3.30341	26.4787	0.737	2792.09
5.83333	3.30637	27.3208	1.223	2792.61
5.86486	3.29946	30.4058	0.899	2791.83
5.8964	3.30539	24.2358	0.293	2790.43
5.92793	3.30341	27.8811	0.293	2788.97
5.95946	3.30341	19.7501	0.171	2787.87
5.99099	3.30637	29.5637	0.859	2787.37
6.02252	3.30045	26.4787	0.00960992	2787.42
6.05405	3.30341	26.7605	1.263	2787.73
6.08559	3.3044	21.4327	-0.112	2788.58
6.11712	3.29056	24.7961	0.293	2789.62
6.14865	3.29946	29.2835	0.859	2790.02
6.18018	3.30341	22.5532	-0.193	2789.69
6.21171	3.31626	20.3104	0.131	2789.43
6.24324	3.29452	26.1985	0.495	2789.41
6.27477	3.32219	13.8602	0.00960992	2789.46
6.30631	3.30341	31.5264	0.495	2789.11
6.33784	3.3044	13.5802	0.495	2788.97
6.36937	3.30539	30.4058	0.333	2789.64
6.4009	3.30143	20.0302	0.495	2790.99
6.43243	3.30242	20.5905	0.697	2792.47
6.46396	3.29353	31.2463	1.182	2793.71
6.4955	3.30242	18.6278	0.778	2794.25
6.52703	3.30539	22.2731	-0.556	2794.46
6.55856	3.29946	24.5159	-0.0712604	2794.23
6.59009	3.30341	20.0302	0.576	2793.23
6.62162	3.29946	24.5159	0.333	2792.06
6.65315	3.29946	17.7856	0.657	2791.43
6.68468	3.29649	25.3581	1.223	2791.08
6.71622	3.30242	22.8334	0.697	2790.74
6.74775	3.30242	29.2835	0.212	2790.55
6.77928	3.30341	20.0302	1.223	2790.71
6.81081	3.30539	36.0139	0.374	2790.79
6.84234	3.30341	20.0302	-0.0712604	2790.48
6.87387	3.31132	24.7961	1.061	2790.23
6.90541	3.30242	29.0034	0.333	2790.29
6.93694	3.30143	25.9184	0.252	2789.92
6.96847	3.29649	20.8706	0.98	2789.4
7	3.30835	27.8811	0.94	2788.85
7.03153	3.30242	27.3208	0.899	2788.35
7.06306	3.30242	29.8438	0.414	2788.16
7.09459	3.3044	21.1508	-0.314	2788.08
7.12613	3.31329	24.5159	1.263	2787.97
7.15766	3.31329	27.3208	0.414	2788.07
7.18919	3.30143	21.7128	-0.152	2788.46
7.22072	3.29847	19.7501	-0.435	2788.87
7.25225	3.30143	35.7337	0.737	2789
7.28378	3.30736	16.9452	0.495	2788.96
7.31532	3.29946	20.8706	-0.516	2789.25
7.34685	3.30143	22.5532	0.131	2789.33
7.37838	3.29452	29.2835	-10.14	2789.25
7.40991	3.30341	25.9184	-30.236	2789.6
7.44144	3.30143	22.2731	-28.174	2790.55
7.47297	3.30143	16.9452	-24.535	2791.23
7.5045	3.30045	33.4891	-24.979	2791.55
7.53604	3.30143	22.5532	-24.494	2792.02
7.56757	3.30045	30.4058	-26.152	2792.34
7.5991	3.30242	21.7128	-24.615	2792.36
7.63063	3.30143	21.9929	-26.112	2792.15
7.66216	3.30835	25.078	-25.141	2791.99
7.69369	3.30934	34.6114	-25.222	2791.61
7.72523	3.30736	16.3849	-26.516	2790.76
7.75676	3.29946	29.5637	-25.182	2789.61
7.78829	3.30143	19.1881	-25.707	2788.98
7.81982	3.3044	23.6755	-26.395	2788.43
7.85135	3.30341	15.8229	-25.586	2787.79
7.88288	3.30341	23.9557	-25.424	2787.15
7.91441	3.29847	16.1048	-25.626	2786.93
7.94595	3.30143	25.6382	-23.888	2787.15
7.97748	3.30143	21.1508	-24.575	2787.53
8.00901	3.30143	30.9661	-25.667	2788.25
8.04054	3.3212	23.3954	-25.141	2789.38
8.07207	3.30143	20.0302	-25.182	2790.31
8.1036	3.30242	24.7961	-25.02	2790.88
8.13514	3.30934	26.1985	-25.828	2790.63
8.16667	3.29847	21.1508	-26.112	2789.38
8.1982	3.30143	27.8811	-25.626	2787.97
8.22973	3.30736	14.1403	-24.898	2786.85
8.26126	3.30341	23.6755	-25.424	2786.34
8.29279	3.30637	18.6278	-25.95	2786.57
8.32432	3.30242	25.9184	-25.222	2787.82
8.35586	3.3123	29.0034	-26.395	2789.71
8.38739	3.28068	23.6755	-25.869	2791
8.41892	3.30143	17.2253	-24.979	2791.9
8.45045	3.30242	31.8065	-25.343	2792.56
8.48198	3.30242	11.057	-26.112	2792.92
8.51351	3.30242	27.3208	-24.171	2792.72
8.54505	3.29847	25.3581	-25.545	2792.34
8.57658	3.30045	23.3954	-24.777	2792.13
8.60811	3.30637	21.7128	-25.909	2791.78
8.63964	3.29946	18.0675	-25.222	2791.59
8.67117	3.30637	25.9184	-25.545	2792.1
8.7027	3.29649	23.1152	-24.696	2792.86
8.73423	3.2955	18.0675	-25.828	2792.9
8.76577	3.30539	23.9557	-23.928	2792.61
8.7973	3.29056	30.1257	-26.92	2792.69
8.82883	3.29649	23.6755	-25.303	2792.78
8.86036	3.29649	24.7961	-25.909	2792.61
8.89189	3.29946	23.6755	-26.637	2792.21
8.92342	3.3044	24.7961	-25.303	2792.15
8.95495	3.3123	25.9184	-24.535	2792.74
8.98649	3.29946	32.3686	-24.898	2793.27
9.01802	3.30242	16.6651	-25.707	2793.43
9.04955	3.3044	25.078	-25.828	2793.36
9.08108	3.3044	19.1881	-25.586	2792.82
9.11261	3.30143	22.5532	-26.031	2792.22
9.14414	3.30143	28.4431	-25.909	2791.77
9.17568	3.31033	27.0407	-25.384	2791.44
9.20721	3.30242	25.6382	-24.858	2790.97
9.23874	3.29946	34.0511	-25.02	2790.44
9.27027	3.29946	11.8975	-25.343	2790.35
9.3018	3.30045	25.6382	-25.788	2790.85
9.33333	3.30242	25.078	-26.556	2790.81
9.36486	3.3044	25.9184	-25.222	2790.28
9.3964	3.29847	23.6755	-27.405	2789.91
9.42793	3.30242	19.1881	-25.262	2790.3
9.45946	3.30736	18.3476	-25.465	2790.84
9.49099	3.30143	26.4787	-25.06	2790.97
9.52252	3.31033	17.2253	-24.737	2790.86
9.55405	3.3044	19.4682	-25.909	2791.23
9.58559	3.31132	23.9557	-26.192	2791.6
9.61712	3.30143	23.9557	-25.343	2791.74
9.64865	3.30341	22.2731	-25.586	2791.46
9.68018	3.29847	27.601	-26.273	2791.52
9.71171	3.28661	9.09432	-25.424	2792.27
9.74324	3.30242	30.4058	-25.465	2793.53
9.77477	3.29946	23.6755	-25.626	2794.77
9.80631	3.29748	23.3954	-26.678	2795.76
9.83784	3.30143	19.7501	-25.586	2796.22
9.86937	3.3044	27.8811	-26.031	2796.51
9.9009	3.29946	24.2358	-25.384	2796.29
9.93243	3.30143	36.0139	-26.071	2795.62
9.96396	3.29452	22.5532	-26.152	2794.86
9.9955	3.30539	27.8811	-25.545	2794.73
10.027	3.30143	24.7961	-25.707	2795.4
10.0586	3.31033	26.1985	-26.273	2796.46
10.0901	3.30045	24.5159	-24.777	2797.57
10.1216	3.29649	31.5264	-25.505	2798.25
10.1532	3.30143	25.078	-25.06	2798.32
10.1847	3.30045	25.3581	-25.869	2798.13
10.2162	3.30045	18.9079	-25.788	2797.8
10.2477	3.29353	20.3104	-26.152	2797.16
10.2793	3.30341	28.1612	-24.939	2796.25
10.3108	3.30045	21.7128	-25.505	2795.07
10.3423	3.29748	27.601	-25.384	2793.67
10.3739	3.30242	32.0884	-25.465	2791.99
10.4054	3.30934	20.8706	-25.586	2791.1
10.4369	3.30341	32.6487	-25.788	2791.44
10.4685	3.29847	20.8706	-25.384	2792.35
10.5	3.29748	23.9557	-26.233	2793.06
10.5315	3.3123	23.1152	-25.748	2793.98
10.5631	3.30045	20.5905	-26.961	2794.97
10.5946	3.30539	25.3581	-26.314	2795.29
10.6261	3.30143	29.5637	-25.748	2794.6
10.6577	3.3123	16.9452	-26.112	2793.68
10.6892	3.30341	25.3581	-25.262	2793.1
10.7207	3.30045	22.5532	-25.869	2792.53
10.7523	3.31033	21.4327	-25.262	2791.83
10.7838	3.30835	25.6382	-23.928	2791.77
10.8153	3.30341	32.0884	-25.303	2792.76
10.8468	3.30539	24.2358	-25.707	2793.51
10.8784	3.30341	25.078	-25.262	2794.1
10.9099	3.29847	7.97202	-25.343	2795.23
10.9414	3.30045	27.601	-26.839	2796.17
10.973	3.30835	18.3476	-25.828	2796.2
11.0045	3.30637	25.3581	-25.748	2795.83
11.036	3.30045	13.2999	-24.858	2796.24
11.0676	3.30143	23.1152	-25.06	2796.82
11.0991	3.29649	20.8706	-26.354	2797.06
11.1306	3.30637	31.5264	-25.343	2797.24
11.1622	3.3044	15.8229	-25.262	2797.98
11.1937	3.30341	31.2463	-27.284	2798.24
11.2252	3.30143	20.8706	-25.343	2797.56
11.2568	3.31132	29.8438	-26.031	2796.87
11.2883	3.30242	17.7856	-26.314	2796.38
11.3198	3.29155	29.5637	-25.586	2795.26
11.3514	3.30934	23.9557	-24.332	2793.4
11.3829	3.28661	31.2463	-25.02	2791.97
11.4144	3.30143	25.3581	-24.858	2792.34
11.4459	3.29946	28.7233	-25.141	2792.85
11.4775	3.30539	20.8706	-25.667	2793.08
11.509	3.3044	21.7128	-26.718	2793.85
11.5405	3.30143	21.4327	-25.424	2795.29
11.5721	3.30341	29.5637	-25.303	2796.18
11.6036	3.30242	25.9184	-25.303	2796.25
11.6351	3.28365	36.294	-25.707	2796.64
11.6667	3.30341	22.2731	-25.626	2797.38
11.6982	3.30045	25.078	-25.869	2797.18
11.7297	3.30341	18.3476	-26.071	2796.18
11.7613	3.30045	21.4327	-25.303	2795.41
11.7928	3.30143	27.0407	-26.395	2795.11
11.8243	3.30539	23.9557	-25.707	2795.02
11.8559	3.29649	22.2731	-25.505	2795.17
11.8874	3.30045	25.6382	-24.979	2795.82
11.9189	3.30143	23.9557	-25.222	2797.17
11.9505	3.30341	23.6755	-26.152	2798.33
11.982	3.30242	23.3954	-25.95	2799.05
12.0135	3.30539	24.2358	-24.898	2799.3
12.045	3.30736	22.5532	-25.505	2799.34
12.0766	3.30242	21.7128	-25.424	2799.93
12.1081	3.30637	21.1508	-25.343	2800.6
12.1396	3.30539	26.4787	-25.02	2800.33
12.1712	3.30242	22.8334	-25.222	2799.58
12.2027	3.29649	18.6278	-26.031	2799.11
12.2342	3.30341	28.1612	-25.303	2798.83
12.2658	3.30539	16.3849	-25.262	2798.37
12.2973	3.30341	21.1508	-25.343	2798.14
12.3288	3.3044	19.4682	-25.545	2798.66
12.3604	3.29452	30.9661	-24.818	2799.39
12.3919	3.30242	30.686	-22.513	2799.62
12.4234	3.3044	26.7605	-21.138	2799.57
12.455	3.30637	17.7856	-20.451	2799.44
12.4865	3.3044	28.7233	-18.024	2798.91
12.518	3.30341	17.7856	-18.146	2797.96
12.5495	3.3044	24.2358	-16.488	2797.14
12.5811	3.30242	25.6382	-15.477	2796.48
12.6126	3.29847	21.4327	-14.264	2796.39
12.6441	3.30242	19.1881	-13.294	2796.99
12.6757	3.30143	30.686	-12.808	2798.06
12.7072	3.29946	12.4577	-12.04	2798.67
12.7387	3.29847	25.9184	-10.584	2799.07
12.7703	3.30539	21.7128	-10.948	2799.76
12.8018	3.29254	27.8811	-9.816	2799.81
12.8333	3.31725	23.3954	-8.805	2798.99
12.8649	3.30143	18.6278	-9.937	2799.25
12.8964	3.30242	23.1152	-8.037	2800.87
12.9279	3.30242	35.1717	-7.026	2802.08
12.9595	3.28661	17.7856	-6.541	2802.59
12.991	3.31132	23.3954	-6.5	2803.21
13.0225	3.30637	22.8334	-5.611	2804.22
13.0541	3.30242	30.1257	-6.46	2803.99
13.0856	3.31527	32.9288	-5.651	2802.64
13.1171	3.30341	21.9929	-4.115	2802.05
13.1486	3.29847	11.3372	-4.64	2802.53
13.1802	3.3044	26.7605	-4.277	2803.02
13.2117	3.30341	18.0675	-4.277	2802.81
13.2432	3.30341	24.5159	-3.347	2802.76
13.2748	3.30242	22.2731	-3.67	2802.83
13.3063	3.2955	13.2999	-3.427	2802.3
13.3378	3.30736	25.6382	-1.729	2801.53
13.3694	3.30341	27.601	-2.619	2801.17
13.4009	3.30736	17.7856	-17.701	2800.93
13.4324	3.31132	29.8438	-44.752	2800.77
13.464	3.29748	21.9929	-51.02	2800.92
13.4955	3.30045	21.9929	-47.219	2801.68
13.527	3.29946	30.9661	-48.674	2802.38
13.5586	3.3044	22.8334	-49.685	2802.59
13.5901	3.29946	30.9661	-53.203	2802.79
13.6216	3.29946	30.686	-49.968	2802.99
13.6532	3.29946	22.2731	-50.049	2802.46
13.6847	3.30341	18.9079	-49.807	2801.63
13.7162	3.30341	26.1985	-50.777	2800.84
13.7477	3.3044	12.7396	-50.211	2799.97
13.7793	3.30341	23.1152	-49.524	2799.05
13.8108	3.3044	29.0034	-49.524	2798.67
13.8423	3.29155	20.0302	-50.413	2798.49
13.8739	3.30045	28.1612	-50.292	2798.58
13.9054	3.3044	22.5532	-50.777	2798.83
13.9369	3.30539	17.7856	-50.049	2798.65
13.9685	3.30341	31.8065	-50.373	2797.91
14	3.30143	20.3104	-50.454	2797.32
14.0315	3.30637	21.7128	-50.332	2797.4
14.0631	3.30045	24.5159	-50.575	2798.19
14.0946	3.30341	20.3104	-51.828	2798.27
14.1261	3.30143	26.1985	-50.211	2798.53
14.1577	3.30242	18.0675	-50.009	2800.06
14.1892	3.3044	24.7961	-49.847	2801.72
14.2207	3.30045	21.9929	-50.575	2802.29
14.2523	3.30242	23.3954	-51.626	2801.9
14.2838	3.29946	15.5428	-51.99	2801.67
14.3153	3.29748	22.8334	-50.656	2802.09
14.3468	3.30045	26.4787	-49.321	2802.31
14.3784	3.29946	25.6382	-50.575	2802.21
14.4099	3.30143	23.3954	-51.707	2802.16
14.4414	3.30341	27.0407	-50.211	2802.37
14.473	3.30736	25.078	-50.09	2802.81
14.5045	3.29649	31.8065	-50.211	2803.04
14.536	3.30143	18.0675	-49.726	2803.04
14.5676	3.30045	27.0407	-50.939	2802.87
14.5991	3.30143	21.1508	-48.674	2802.65
14.6306	3.30736	26.1985	-52.799	2802.76
14.6622	3.30143	22.5532	-51.222	2802.9
14.6937	3.30539	23.1152	-52.314	2802.2
14.7252	3.29748	21.4327	-51.303	2801.01
14.7568	3.30934	27.3208	-51.262	2799.88
14.7883	3.3044	24.7961	-50.494	2799.58
14.8198	3.3044	28.4431	-51.02	2799.52
14.8514	3.30242	16.9452	-50.13	2799.34
14.8829	3.30045	22.8334	-50.696	2799.58
14.9144	3.30242	24.5159	-50.737	2800.28
14.9459	3.29649	24.5159	-49.483	2800.77
14.9775	3.29847	24.2358	-50.858	2800.65
15.009	3.30242	21.9929	-49.443	2799.68
15.0405	3.31132	21.7128	-49.968	2798.51
15.0721	3.30242	18.6278	-50.494	2797.07
15.1036	3.30341	25.6382	-50.413	2795.54
15.1351	3.31033	21.1508	-50.292	2794.71
15.1667	3.30637	25.6382	-49.968	2794.57
15.1982	3.30341	26.7605	-50.817	2795.02
15.2297	3.30736	27.3208	-51.424	2796.31
15.2613	3.28463	28.7233	-50.292	2798.33
15.2928	3.30637	21.7128	-51.141	2800.62
15.3243	3.3044	21.4327	-49.645	2802.19
15.3559	3.29155	31.8065	-50.817	2802.83
15.3874	3.30143	19.1881	-51.262	2803.08
15.4189	3.30242	29.5637	-51.384	2802.66
15.4505	3.3044	23.1152	-50.251	2801.76
15.482	3.31033	25.3581	-50.858	2800.6
15.5135	3.30143	18.9079	-50.575	2799.37
15.545	3.30242	23.9557	-50.211	2798.59
15.5766	3.30341	18.9079	-50.211	2798.58
15.6081	3.30539	38.2567	-50.737	2798.83
15.6396	3.29748	23.6755	-50.575	2799.14
15.6712	3.3044	23.1152	-49.402	2799.45
15.7027	3.30242	20.5905	-50.292	2799.98
15.7342	3.31033	24.7961	-50.494	2800
15.7658	3.30045	26.1985	-48.715	2799.29
15.7973	3.31033	24.5159	-51.303	2798.97
15.8288	3.29748	22.8334	-51.464	2799.26
15.8604	3.30637	20.8706	-52.111	2799.39
15.8919	3.2955	19.7501	-52.273	2799.75
15.9234	3.29946	19.7501	-50.211	2800.81
15.955	3.2955	35.1717	-49.766	2801.68
15.9865	3.30736	22.5532	-51.747	2801.62
16.018	3.29748	27.0407	-50.817	2801.34
16.0495	3.30539	25.9184	-50.534	2800.97
16.0811	3.29946	30.686	-49.928	2799.97
16.1126	3.30341	28.1612	-49.766	2798.38
16.1441	3.30341	15.2626	-51.343	2797.03
16.1757	3.30045	20.8706	-51.343	2796.43
16.2072	3.30934	28.4431	-50.494	2796.14
16.2387	3.30045	23.3954	-50.332	2795.97
16.2703	3.29847	23.1152	-50.737	2796.54
16.3018	3.3044	24.5159	-50.13	2797.42
16.3333	3.30143	22.2731	-49.564	2798.14
16.3649	3.30341	22.8334	-50.17	2798.31
16.3964	3.29946	30.1257	-50.251	2798.2
16.4279	3.29452	21.7128	-50.211	2797.94
16.4595	3.29946	18.3476	-49.604	2797.85
16.491	3.30143	20.5905	-50.17	2797.79
16.5225	3.30341	18.6278	-50.17	2797.83
16.5541	3.30242	23.6755	-50.737	2797.88
16.5856	3.29946	19.7501	-49.24	2798.09
16.6171	3.30539	30.9661	-50.737	2798.06
16.6486	3.29254	24.7961	-49.968	2798.1
16.6802	3.30539	20.3104	-51.06	2798.21
16.7117	3.29452	19.4682	-49.483	2798.21
16.7432	3.30736	25.3581	-49.483	2797.99
16.7748	3.30637	19.1881	-51.262	2797.81
16.8063	3.30637	27.8811	-50.211	2797.82
16.8378	3.29155	21.4327	-52.031	2798.03
16.8694	3.30242	20.8706	-51.343	2797.83
16.9009	3.30143	26.4787	-49.362	2797.52
16.9324	3.30539	29.5637	-50.575	2797.15
16.964	3.30143	17.5055	-51.95	2796.54
16.9955	3.30143	28.7233	-50.817	2795.49
17.027	3.29155	25.9184	-50.817	2794.81
17.0586	3.30242	25.3581	-50.777	2794.78
17.0901	3.30539	28.1612	-50.373	2794.97
17.1216	3.30341	21.4327	-51.222	2795.58
17.1532	3.30242	24.5159	-49.119	2796.42
17.1847	3.30736	21.9929	-49.968	2796.79
17.2162	3.30242	27.0407	-50.575	2796.25
17.2477	3.30143	29.0034	-50.17	2795.12
17.2793	3.29748	22.8334	-50.211	2793.78
17.3108	3.30736	24.7961	-50.413	2792.49
17.3423	3.30242	30.9661	-50.696	2792.25
17.3739	3.30242	18.0675	-50.454	2793.43
17.4054	3.30242	29.2835	-50.696	2795
17.4369	3.3044	22.2731	-49.402	2796.81
17.4685	3.30242	24.5159	-49.968	2798.48
17.5	3.30637	23.3954	-50.898	2799.66
17.5315	3.30539	23.6755	-51.06	2799.67
17.5631	3.30341	24.7961	-50.09	2799.14
17.5946	3.30539	34.0511	-49.645	2798.77
17.6261	3.30637	16.1048	-50.494	2798.86
17.6577	3.30242	26.7605	-49.928	2799.28
17.6892	3.30637	23.3954	-51.262	2800.09
17.7207	3.29946	27.0407	-51.545	2800.8
17.7523	3.30539	25.3581	-51.586	2800.44
17.7838	3.30539	18.0675	-50.696	2799.29
17.8153	3.30242	20.0302	-51.788	2797.7
17.8468	3.30539	28.4431	-50.615	2795.89
17.8784	3.30736	29.0034	-50.494	2794.2
17.9099	3.29847	28.1612	-50.696	2793.05
17.9414	3.29946	34.3313	-48.957	2792.32
17.973	3.31132	23.6755	-49.564	2792.36
18.0045	3.3044	19.4682	-50.534	2792.31
18.036	3.30045	25.9184	-50.009	2792.46
18.0676	3.30637	21.9929	-49.685	2792.97
18.0991	3.30242	20.0302	-49.807	2793.91
18.1306	3.30045	22.5532	-50.292	2794.91
18.1622	3.30341	10.2149	-50.979	2796.04
18.1937	3.3044	26.4787	-49.968	2797.33
18.2252	3.29847	24.5159	-50.696	2798.29
18.2568	3.29946	27.3208	-51.1	2798.49
18.2883	3.3044	29.5637	-49.766	2798.63
18.3198	3.30242	14.4222	-50.09	2799.03
18.3514	3.30835	25.9184	-50.009	2799.03
18.3829	3.29649	29.8438	-52.233	2798.71
18.4144	3.30242	34.3313	-49.766	2798.48
18.4459	3.30637	32.6487	-51.99	2798.33
18.4775	3.30736	27.0407	-44.671	2798.03
18.509	3.29946	22.5532	-41.76	2797.08
18.5405	3.29847	28.7233	-40.143	2796.21
18.5721	3.3044	14.1403	-37.838	2796.05
18.6036	3.30341	33.209	-35.735	2795.97
18.6351	3.30341	23.3954	-32.783	2795.57
18.6667	3.30736	21.4327	-30.6	2795.31
18.6982	3.30242	23.3954	-29.508	2795.26
18.7297	3.30045	29.8438	-27.405	2795.71
18.7613	3.31132	19.1881	-25.465	2796.13
18.7928	3.30835	28.7233	-22.149	2796.04
18.8243	3.30045	18.3476	-21.866	2796.17
18.8559	3.29254	26.7605	-20.289	2796.76
18.8874	3.30143	23.9557	-19.885	2796.94
18.9189	3.31626	24.5159	-17.216	2796.79
18.9505	3.30637	29.2835	-17.014	2796.98
18.982	3.29847	26.4787	-15.841	2797.36
19.0135	3.3044	20.5905	-15.477	2797.38
19.045	3.30242	25.3581	-13.86	2796.84
19.0766	3.30736	26.4787	-13.091	2796.41
19.1081	3.2876	18.6278	-13.779	2796.28
19.1396	3.30045	28.7233	-11.757	2796.01
19.1712	3.2955	23.9557	-10.827	2795.6
19.2027	3.30045	27.3208	-10.301	2795.91
19.2342	3.30143	26.1985	-9.331	2796.41
19.2658	3.29847	16.3849	-8.765	2796.69
19.2973	3.29155	24.7961	-8.684	2796.49
19.3288	3.30341	34.8916	-7.835	2796.29
19.3604	3.3044	20.5905	-8.077	2796.08
19.3919	3.31725	33.4891	-5.813	2796.34
19.4234	3.29847	22.8334	-6.056	2796.89
19.455	3.30341	24.2358	-5.853	2797.29
19.4865	3.30341	28.1612	-43.539	2797.33
19.518	3.30736	17.5055	-70.065	2797.15
19.5495	3.30242	23.3954	-75.402	2796.58
19.5811	3.29946	31.5264	-72.733	2795.7
19.6126	3.3044	21.7128	-74.351	2795.18
19.6441	3.29847	31.8065	-76.453	2795.45
19.6757	3.29847	23.6755	-73.582	2795.65
19.7072	3.30045	24.7961	-74.957	2795.64
19.7387	3.3123	22.5532	-75.847	2795.97
19.7703	3.31329	21.1508	-77.141	2796.33
19.8018	3.30341	15.2626	-74.229	2795.87
19.8333	3.29946	29.5637	-75.119	2795.66
19.8649	3.27574	21.9929	-75.968	2796.5
19.8964	3.31527	28.1612	-75.887	2797.6
19.9279	3.30835	26.7605	-76.736	2798.52
19.9595	3.30143	18.3476	-77.303	2799.19
19.991	3.30143	25.078	-75.564	2799.93
20.0225	3.30242	21.4327	-76.494	2800.01
20.0541	3.30637	23.6755	-75.766	2799.34
20.0856	3.30341	29.2835	-75.766	2798.85
20.1171	3.30045	25.3581	-76.453	2798.99
20.1486	3.29748	18.6278	-76.089	2799.18
20.1802	3.3044	31.2463	-75.24	2799.73
20.2117	3.3044	18.3476	-75.928	2799.99
20.2432	3.30835	23.3954	-74.634	2799.94
20.2748	3.29946	23.3954	-75.523	2799.67
20.3063	3.30045	18.9079	-76.575	2799.07
20.3378	3.30242	22.5532	-75.928	2797.78
20.3694	3.30341	22.2731	-75.362	2796.25
20.4009	3.3044	13.5802	-75.281	2794.91
20.4324	3.30242	28.7233	-75.2	2794.02
20.464	3.3044	19.7501	-75.038	2793.25
20.4955	3.3044	24.7961	-75.079	2792.45
20.527	3.30242	20.3104	-74.068	2791.91
20.5586	3.30045	17.7856	-76.898	2791.54
20.5901	3.30637	18.6278	-75.645	2791.29
20.6216	3.29946	32.6487	-75.443	2791.71
20.6532	3.30143	19.7501	-74.068	2792.75
20.6847	3.29353	26.4787	-75.726	2793.88
20.7162	3.29056	22.2731	-76.049	2795.03
20.7477	3.30341	20.8706	-75.523	2796.61
20.7793	3.30341	23.1152	-73.663	2798.25
20.8108	3.30539	23.3954	-76.534	2799.34
20.8423	3.30341	20.0302	-76.089	2799.7
20.8739	3.30539	27.8811	-76.13	2799.62
20.9054	3.30242	11.3372	-73.785	2799.23
20.9369	3.30539	25.078	-74.917	2798.59
20.9685	3.30242	24.5159	-74.836	2797.59
21	3.3123	24.5159	-73.906	2796.43
21.0315	3.30341	31.5264	-74.351	2795.4
21.0631	3.30539	24.7961	-75.079	2795.3
21.0946	3.30637	14.9825	-74.998	2796.08
21.1261	3.30637	36.0139	-74.957	2796.77
21.1577	3.29946	20.0302	-74.715	2797.31
21.1892	3.29649	30.4058	-74.998	2797.89
21.2207	3.30637	19.1881	-75.604	2798.2
21.2523	3.30045	26.4787	-75.806	2797.54
21.2838	3.3044	14.4222	-74.957	2795.77
21.3153	3.30045	28.4431	-75.685	2794.4
21.3468	3.30736	20.0302	-76.009	2793.88
21.3784	3.30045	27.3208	-75.321	2793.93
21.4099	3.30045	21.4327	-75.443	2794.49
21.4414	3.3044	25.6382	-76.049	2795.11
21.473	3.29847	30.4058	-75.038	2795.66
21.5045	3.29452	28.7233	-75.766	2795.88
21.536	3.30143	32.0884	-75.685	2795.39
21.5676	3.30143	38.5369	-76.009	2794.44
21.5991	3.29847	21.1508	-75.645	2793.48
21.6306	3.30539	28.7233	-76.009	2792.84
21.6622	3.30143	18.0675	-76.251	2792.45
21.6937	3.30835	25.9184	-75.685	2792.08
21.7252	3.31033	26.1985	-75.645	2791.64
21.7568	3.29649	21.4327	-75.443	2791.1
21.7883	3.30045	19.1881	-73.825	2790.79
21.8198	3.30341	37.6964	-75.887	2790.9
21.8514	3.28957	24.2358	-76.292	2791.24
21.8829	3.30045	14.1403	-75.483	2791.86
21.9144	3.30637	16.6651	-74.836	2792.71
21.9459	3.30341	24.7961	-75.523	2793.87
21.9775	3.30835	25.078	-75.038	2795.23
22.009	3.28562	30.686	-76.089	2796.04
22.0405	3.31823	25.9184	-75.321	2796.72
22.0721	3.30736	27.3208	-75.847	2797.05
22.1036	3.30143	27.8811	-75.159	2796.99
22.1351	3.30341	23.9557	-74.876	2796.28
22.1667	3.30242	23.3954	-74.391	2795.15
22.1982	3.29847	24.5159	-75.564	2794.25
22.2297	3.3044	20.3104	-76.049	2793.56
22.2613	3.31033	26.1985	-75.847	2792.71
22.2928	3.29946	20.0302	-75.281	2792.14
22.3243	3.29946	32.6487	-75.483	2791.64
22.3559	3.30637	29.2835	-76.13	2790.88
22.3874	3.29353	18.6278	-75.685	2789.95
22.4189	3.30242	16.6651	-75.079	2789.46
22.4505	3.30045	18.6278	-75.806	2789.54
22.482	3.30045	21.9929	-74.553	2789.89
22.5135	3.29946	27.0407	-75.402	2790.67
22.545	3.30242	24.7961	-75.402	2792.3
22.5766	3.30045	21.4327	-75.281	2793.85
22.6081	3.30045	23.1152	-75.443	2794.71
22.6396	3.30045	26.4787	-74.796	2795.3
22.6712	3.30637	27.3208	-75.362	2796.11
22.7027	3.29649	25.078	-75.362	2796.3
22.7342	3.30637	16.9452	-75.362	2796.31
22.7658	3.29946	32.6487	-74.796	2796.53
22.7973	3.30934	19.7501	-75.847	2796.82
22.8288	3.30242	21.7128	-77.343	2796.61
22.8604	3.29649	23.1152	-74.351	2795.87
22.8919	3.30637	20.3104	-75.685	2795.06
22.9234	3.30143	22.8334	-75.806	2794.62
22.955	3.3123	21.9929	-74.715	2793.99
22.9865	3.29254	20.5905	-75.564	2793.11
23.018	3.29254	37.9766	-74.149	2792.18
23.0495	3.3044	20.3104	-73.744	2791.03
23.0811	3.30736	22.8334	-75.24	2789.78
23.1126	3.30539	21.4327	-76.13	2789.07
23.1441	3.30835	20.8706	-75.2	2788.52
23.1757	3.30736	26.1985	-74.391	2788
23.2072	3.30539	24.7961	-76.009	2788.12
23.2387	3.29946	23.1152	-75.523	2788.87
23.2703	3.30341	19.1881	-74.876	2790.02
23.3018	3.29946	25.6382	-76.089	2790.64
23.3333	3.30835	26.4787	-75.119	2791.21
23.3649	3.30637	21.9929	-74.836	2792.02
23.3964	3.30143	28.1612	-74.917	2792.56
23.4279	3.31033	23.9557	-74.068	2792.52
23.4595	3.3044	24.2358	-76.898	2792.29
23.491	3.30242	12.1776	-75.483	2792.03
23.5225	3.30637	27.8811	-75.928	2791.75
23.5541	3.30242	24.7961	-73.704	2790.98
23.5856	3.30242	22.8334	-75.564	2790.09
23.6171	3.30242	22.5532	-75.321	2789.55
23.6486	3.30045	22.8334	-75.766	2789.21
23.6802	3.28859	6.84972	-75.523	2789.18
23.7117	3.30045	23.9557	-76.089	2789.27
23.7432	3.29847	18.9079	-75.362	2789.51
23.7748	3.30539	24.5159	-75.321	2789.89
23.8063	3.30242	21.9929	-74.513	2790.17
23.8378	3.31626	22.5532	-76.777	2790.18
23.8694	3.30341	22.2731	-75.402	2790.17
23.9009	3.30736	30.4058	-76.009	2790.11
23.9324	3.29847	15.8229	-75.766	2789.87
23.964	3.28562	31.5264	-76.17	2789.41
23.9955	3.30341	24.5159	-75.523	2789.7
24.027	3.3044	22.2731	-74.674	2790.68
24.0586	3.29946	29.8438	-75.645	2791.44
24.0901	3.30637	21.4327	-75.321	2791.85
24.1216	3.30045	23.1152	-75.24	2792.83
24.1532	3.30045	28.7233	-73.987	2793.9
24.1847	3.30637	19.4682	-75.2	2794.03
24.2162	3.30637	25.078	-76.17	2793.18
24.2477	3.31033	31.8065	-75.766	2792.44
24.2793	3.29452	24.7961	-75.159	2792.11
24.3108	3.30045	25.078	-75.24	2791.69
24.3423	3.30341	23.9557	-75.321	2791.02
24.3739	3.30637	21.1508	-75.847	2790.42
24.4054	3.31329	30.686	-74.836	2789.96
24.4369	3.30045	16.9452	-76.049	2789.89
24.4685	3.30045	24.7961	-76.696	2790.08
24.5	3.29254	20.5905	-74.674	2790.15
24.5315	3.30242	22.2731	-68.124	2790.11
24.5631	3.29946	21.7128	-63.191	2790.11
24.5946	3.3044	25.9184	-59.673	2790.57
24.6261	3.29452	16.1048	-56.034	2791.11
24.6577	3.30341	27.601	-53.365	2791.22
24.6892	3.30341	16.9452	-50.009	2791.01
24.7207	3.30242	25.6382	-47.906	2791.22
24.7523	3.3044	30.9661	-44.631	2791.65
24.7838	3.30143	26.4787	-41.477	2791.07
24.8153	3.30539	20.0302	-39.455	2789.74
24.8468	3.30143	27.601	-37.433	2789.14
24.8784	3.30835	7.97202	-34.684	2789.54
24.9099	3.30045	28.1612	-32.177	2790.32
24.9414	3.29452	21.9929	-28.982	2790.88
24.973	3.29748	20.8706	-28.457	2791.43
25.0045	3.30341	23.6755	-27.567	2792.17
25.036	3.30736	23.3954	-25.303	2792.18
25.0676	3.29748	20.3104	-22.917	2790.85
25.0991	3.30637	27.601	-21.987	2789.03
25.1306	3.30242	18.0675	-20.248	2788.05
25.1622	3.30637	22.5532	-19.48	2787.94
25.1937	3.31132	28.7233	-18.146	2788.08
25.2252	3.30539	18.6278	-16.407	2788.42
25.2568	3.30242	25.3581	-16.569	2789.7
25.2883	3.30341	25.6382	-14.951	2791.9
25.3198	3.30242	21.1508	-13.698	2793.9
25.3514	3.31725	30.9661	-12.808	2794.74
25.3829	3.30242	18.9079	-11.231	2794.99
25.4144	3.30143	24.5159	-11.393	2794.92
25.4459	3.30143	25.078	-10.625	2794.21
25.4775	3.29649	18.9079	-10.504	2793.91
25.509	3.30242	27.8811	-9.614	2793.68
25.5405	3.30045	21.9929	-69.135	2794.34
25.5721	3.30143	21.9929	-58.379	2796.05
25.6036	3.3044	18.9079	-84.662	2797.86
25.6351	3.30934	15.5428	-97.48	2799.13
25.6667	3.30045	25.6382	-103.141	2799.98
25.6982	3.30143	26.4787	-101.321	2800.84
25.7297	3.30341	22.5532	-102.009	2801.76
25.7613	3.31428	31.5264	-103.707	2803.35
25.7928	3.31132	19.7501	-98.652	2807.06
25.8243	3.30143	21.7128	-100.674	2812.94
25.8559	3.30934	24.5159	-101.442	2819.41
25.8874	3.30045	28.1612	-101.523	2827.11
25.9189	3.30242	16.3849	-101.119	2837.3
25.9505	3.30143	33.771	-98.531	2848.98
25.982	3.31132	18.9079	-100.998	2861.35
26.0135	3.30242	28.4431	-100.553	2874.55
26.045	3.30736	21.7128	-100.715	2888.86
26.0766	3.3044	25.6382	-100.634	2903.39
26.1081	3.30341	29.5637	-101.968	2916.83
26.1396	3.30341	29.8438	-101.159	2929.27
26.1712	3.30045	21.7128	-101.24	2940.88
26.2027	3.30242	35.4536	-101.24	2952.28
26.2342	3.29847	26.1985	-101.968	2964.78
26.2658	3.30143	25.3581	-101.119	2978.3
26.2973	3.30242	27.0407	-100.795	2992.11
26.3288	3.30045	28.1612	-100.512	3006.39
26.3604	3.29254	19.1881	-100.31	3021.35
26.3919	3.30143	28.7233	-100.957	3035.85
26.4234	3.30242	19.4682	-101.928	3049.16
26.455	3.30143	30.1257	-100.553	3061.09
26.4865	3.30143	25.3581	-101.119	3072.41
26.518	3.30934	30.4058	-100.957	3083.85
26.5495	3.31329	31.2463	-100.836	3095.27
26.5811	3.30143	23.9557	-101.362	3106.75
26.6126	3.30242	21.7128	-100.917	3118.68
26.6441	3.30341	31.2463	-102.089	3131.18
26.6757	3.29649	10.7752	-100.998	3144.4
26.7072	3.29649	27.601	-100.957	3157.02
26.7387	3.2955	27.3208	-101.806	3168.25
26.7703	3.30341	23.9557	-100.108	3178.92
26.8018	3.30736	23.9557	-101.442	3189.44
26.8333	3.30539	30.1257	-101.159	3199.91
26.8649	3.29649	19.1881	-99.623	3210.08
26.8964	3.30143	31.8065	-99.785	3220.29
26.9279	3.30045	28.1612	-100.715	3230.43
26.9595	3.30637	30.4058	-99.016	3240.33
26.991	3.30637	24.7961	-100.957	3250.01
27.0225	3.30045	24.2358	-99.582	3259.76
27.0541	3.30242	21.7128	-100.351	3269.37
27.0856	3.29946	23.1152	-100.957	3279.07
27.1171	3.30341	20.3104	-99.987	3289.45
27.1486	3.30045	30.1257	-99.825	3300.55
27.1802	3.30341	24.2358	-101.2	3311.42
27.2117	3.29748	25.6382	-100.189	3321.5
27.2432	3.29946	27.0407	-99.825	3331.19
27.2748	3.30539	21.1508	-100.189	3341.29
27.3063	3.30539	27.8811	-100.553	3351.9
27.3378	3.3044	27.3208	-100.795	3362.6
27.3694	3.30341	20.0302	-99.097	3373.08
27.4009	3.30341	23.9557	-99.38	3383.08
27.4324	3.30341	28.1612	-100.027	3392.33
27.464	3.29254	15.2626	-100.876	3400.67
27.4955	3.30045	30.4058	-100.27	3408.57
27.527	3.2955	24.2358	-99.582	3416.55
27.5586	3.30736	20.0302	-100.108	3425.4
27.5901	3.30341	33.4891	-99.865	3435.42
27.6216	3.30242	19.4682	-100.674	3445.65
27.6532	3.30045	20.8706	-100.432	3455.31
27.6847	3.30143	29.8438	-100.027	3464.05
27.7162	3.30143	21.4327	-100.351	3472.06
27.7477	3.30341	31.8065	-99.825	3479.06
27.7793	3.30341	24.2358	-100.634	3485.19
27.8108	3.29847	27.8811	-100.553	3491.98
27.8423	3.30242	25.078	-99.906	3500.16
27.8739	3.30242	29.2835	-98.733	3508.71
27.9054	3.29748	20.3104	-101.038	3516.64
27.9369	3.30242	29.0034	-101.038	3524.84
27.9685	3.30143	21.1508	-99.906	3533.41
28	3.30242	29.5637	-99.704	3541.53
28.0315	3.27574	29.2835	-99.825	3549.21
28.0631	3.30341	29.8438	-99.865	3556.93
28.0946	3.30242	19.4682	-100.593	3564.32
28.1261	3.29847	31.5264	-100.432	3570.86
28.1577	3.30341	14.1403	-101.078	3576.84
28.1892	3.30341	30.686	-100.836	3583.01
28.2207	3.3044	25.9184	-100.674	3588.92
28.2523	3.29946	18.6278	-101.483	3593.64
28.2838	3.30539	25.9184	-99.865	3598.12
28.3153	3.30539	25.9184	-101.159	3602.78
28.3468	3.30045	19.7501	-100.795	3607.41
28.3784	3.30341	31.8065	-101.038	3611.49
28.4099	3.29847	19.1881	-100.432	3615.18
28.4414	3.30637	25.6382	-99.299	3618.88
28.473	3.30045	16.1048	-99.38	3622.73
28.5045	3.30045	22.8334	-101.725	3626.96
28.536	3.30242	22.8334	-100.148	3631.2
28.5676	3.29649	28.4431	-98.612	3634.94
28.5991	3.30341	29.0034	-101.159	3638.92
28.6306	3.30242	31.5264	-100.351	3643.81
28.6622	3.29946	24.7961	-100.998	3648.85
28.6937	3.31428	20.8706	-99.906	3652.52
28.7252	3.30637	23.1152	-101.281	3655.04
28.7568	3.30143	22.5532	-100.472	3657.39
28.7883	3.31033	17.5055	-99.785	3659.99
28.8198	3.30835	29.0034	-100.027	3662.86
28.8514	3.29748	21.4327	-100.674	3666.33
28.8829	3.29452	25.3581	-101.281	3670.31
28.9144	3.30045	22.5532	-98.814	3674.85
28.9459	3.29649	19.1881	-99.987	3679.84
28.9775	3.30341	35.4536	-100.715	3684.52
29.009	3.29353	29.0034	-99.461	3688.04
29.0405	3.30539	19.1881	-101.725	3690.67
29.0721	3.31132	27.3208	-100.068	3693.4
29.1036	3.30242	24.2358	-99.623	3696.36
29.1351	3.30143	25.9184	-101.362	3698.52
29.1667	3.30242	25.9184	-99.987	3700.09
29.1982	3.30045	19.7501	-100.229	3701.67
29.2297	3.29353	30.686	-100.189	3703.77
29.2613	3.30045	21.7128	-101.24	3705.77
29.2928	3.29847	30.1257	-99.744	3708.02
29.3243	3.30341	29.8438	-100.876	3710.57
29.3559	3.29847	23.9557	-100.068	3713.24
29.3874	3.2955	22.5532	-100.553	3715.33
29.4189	3.3044	23.6755	-100.472	3717.27
29.4505	3.30143	10.7752	-100.553	3719.3
29.482	3.30045	20.8706	-98.086	3721.11
29.5135	3.30736	25.078	-99.623	3722.39
29.545	3.30242	24.7961	-99.906	3723.26
29.5766	3.29946	25.6382	-99.704	3723.94
29.6081	3.3044	29.5637	-101.442	3724.16
29.6396	3.31033	23.6755	-101.159	3723.93
29.6712	3.30341	29.0034	-99.785	3722.98
29.7027	3.29847	23.6755	-99.987	3722
29.7342	3.30341	27.0407	-101.2	3721.16
29.7658	3.3044	29.8438	-100.957	3721.29
29.7973	3.30242	21.4327	-102.089	3722.4
29.8288	3.29748	25.078	-100.148	3722.81
29.8604	3.3044	27.8811	-100.432	3722.69
29.8919	3.30143	21.7128	-101.038	3722.95
29.9234	3.3044	30.4058	-100.068	3723.48
29.955	3.30045	20.8706	-100.31	3723.69
29.9865	3.30539	24.5159	-99.663	3722.82
30.018	3.30341	32.3686	-100.755	3722.69
30.0495	3.30143	16.1048	-100.957	3723.95
30.0811	3.28661	28.1612	-98.652	3725.39
30.1126	3.29649	22.2731	-100.432	3726.76
30.1441	3.29748	24.2358	-98.491	3728.18
30.1757	3.30045	16.1048	-100.674	3728.94
30.2072	3.3044	27.601	-99.825	3728.58
30.2387	3.30143	21.9929	-99.542	3726.84
30.2703	3.30045	28.4431	-100.148	3724.75
30.3018	3.29847	17.2253	-100.795	3723.14
30.3333	3.30242	25.078	-99.38	3721.7
30.3649	3.2955	22.8334	-99.946	3720.98
30.3964	3.30045	24.5159	-100.674	3721.49
30.4279	3.3044	22.2731	-99.906	3722.33
30.4595	3.30835	46.1093	-100.472	3722.69
30.491	3.30835	17.2253	-101.321	3723.02
30.5225	3.30143	23.3954	-99.663	3723.47
30.5541	3.30934	18.3476	-100.068	3723.92
30.5856	3.30045	22.2731	-101.24	3724.44
30.6171	3.30045	22.5532	-92.061	3725.73
30.6486	3.3044	18.3476	-87.209	3727.48
30.6802	3.30045	21.4327	-81.791	3729.05
30.7117	3.30045	28.4431	-77.222	3729.46
30.7432	3.30341	21.7128	-72.733	3728.91
30.7748	3.29748	28.4431	-68.649	3727.73
30.8063	3.30539	16.3849	-64.04	3726.41
30.8378	3.30341	22.5532	-61.411	3724.93
30.8694	3.30143	21.4327	-57.894	3723.66
30.9009	3.30539	18.3476	-54.012	3723.62
30.9324	3.30242	24.5159	-50.615	3724.59
30.964	3.30637	16.9452	-47.987	3725.43
30.9955	3.30637	16.1048	-45.035	3726.08
31.027	3.30637	27.601	-42.933	3726.25
31.0586	3.3044	20.5905	-40.062	3726.3
31.0901	3.30637	27.0407	-36.827	3726.12
31.1216	3.3044	28.1612	-35.412	3725.31
31.1532	3.29452	21.7128	-32.662	3724.21
31.1847	3.29946	25.078	-31.328	3723.09
31.2162	3.29649	27.8811	-28.78	3721.64
31.2477	3.30045	21.9929	-26.678	3720.11
31.2793	3.30143	29.0034	-25.828	3718.97
31.3108	3.30045	33.209	-23.362	3718.27
31.3423	3.30539	20.5905	-21.947	3717.42
31.3739	3.30341	16.9452	-20.855	3716.06
31.4054	3.30341	26.1985	-19.885	3713.78
31.4369	3.29946	23.3954	-19.035	3711.44
31.4685	3.29748	27.601	-17.782	3708.93
31.5	3.30341	18.6278	-15.962	3706.22

## Sheet: SourceData_Fig3b
Condition	Indentation Force (nN)	pC,50 (mbar)	Cummulative Frequency
Control	2	0	0
Control	2	27.2727	0.0166667
Control	2	54.5455	0.0333333
Control	2	81.8182	0.0833333
Control	2	109.091	0.15
Control	2	136.364	0.2
Control	2	163.636	0.366667
Control	2	190.909	0.516667
Control	2	218.182	0.733333
Control	2	245.455	0.866667
Control	2	272.727	0.966667
Control	2	300	1
Control	12.5	0	0
Control	12.5	83.3333	0.0416667
Control	12.5	111.111	0.375
Control	12.5	166.667	0.791667
Control	12.5	194.444	0.833333
Control	12.5	222.222	0.958333
Control	12.5	250	1
Control	25	0	0.186047
Control	25	26.6667	0.325581
Control	25	53.3333	0.511628
Control	25	80	0.534884
Control	25	106.667	0.627907
Control	25	133.333	0.697674
Control	25	160	0.767442
Control	25	186.667	0.813953
Control	25	213.333	0.906977
Control	25	240	0.930233
Control	25	320	0.976744
Control	25	400	1
Control	37.5	0	0.441176
Control	37.5	27.5	0.617647
Control	37.5	55	0.764706
Control	37.5	110	0.794118
Control	37.5	137.5	0.911765
Control	37.5	192.5	0.970588
Control	37.5	275	1
Control	50	0	0.644068
Control	50	29.1667	0.762712
Control	50	58.3333	0.813559
Control	50	87.5	0.864407
Control	50	116.667	0.932203
Control	50	145.833	0.966102
Control	50	175	1
MargAc	2	0	0
MargAc	2	85.7143	0.2
MargAc	2	114.286	0.6
MargAc	2	142.857	0.88
MargAc	2	200	1
MargAc	6	0	0.208333
MargAc	6	28.5714	0.333333
MargAc	6	57.1429	0.458333
MargAc	6	85.7143	0.5
MargAc	6	114.286	0.583333
MargAc	6	142.857	0.708333
MargAc	6	171.429	0.875
MargAc	6	200	1
MargAc	12.5	0	0.259259
MargAc	12.5	28.125	0.407407
MargAc	12.5	56.25	0.444444
MargAc	12.5	84.375	0.62963
MargAc	12.5	112.5	0.740741
MargAc	12.5	140.625	0.851852
MargAc	12.5	168.75	0.925926
MargAc	12.5	196.875	0.962963
MargAc	12.5	225	1
MargAc	18	0	0.4
MargAc	18	30	0.6
MargAc	18	60	0.9
MargAc	18	150	1
MargAc	25	0	0.65
MargAc	25	29.1667	0.75
MargAc	25	58.3333	0.9
MargAc	25	87.5	0.95
MargAc	25	175	1
CytoD	2	0	0
CytoD	2	54.5455	0.0526316
CytoD	2	109.091	0.263158
CytoD	2	163.636	0.421053
CytoD	2	190.909	0.631579
CytoD	2	218.182	0.842105
CytoD	2	300	1
CytoD	6	0	0
CytoD	6	27.7778	0.0909091
CytoD	6	55.5556	0.181818
CytoD	6	111.111	0.454545
CytoD	6	138.889	0.636364
CytoD	6	166.667	0.818182
CytoD	6	194.444	0.909091
CytoD	6	250	1
CytoD	12.5	0	0
CytoD	12.5	28.5714	0.153846
CytoD	12.5	57.1429	0.307692
CytoD	12.5	85.7143	0.384615
CytoD	12.5	114.286	0.615385
CytoD	12.5	142.857	0.846154
CytoD	12.5	171.429	0.923077
CytoD	12.5	200	1
CytoD	18	0	0.181818
CytoD	18	56.25	0.636364
CytoD	18	84.375	0.818182
CytoD	18	112.5	0.909091
CytoD	18	225	1
CytoD	25	0	0.421053
CytoD	25	27.5	0.526316
CytoD	25	55	0.684211
CytoD	25	110	0.842105
CytoD	25	165	0.894737
CytoD	25	220	0.947368
CytoD	25	275	1

## Sheet: SourceData_Fig3c
Condition	Indentation Force (nN)	pC,50 (mbar)	pC,50 error (mbar)
Control	2	182.957	13.8499
Control	12.5	133.253	29.0855
Control	25	72.6372	12.1223
Control	37.5	4.8542	8.61276
Control	50	-35.2887	19.504
MargAc	2	108.115	0.788657
MargAc	6	77.4201	63.7518
MargAc	12.5	56.306	18.1841
MargAc	18	13.4911	5.63248
MargAc	25	-22.32	8.32062
CytoD	2	165.967	48.1442
CytoD	6	116.148	15.8733
CytoD	12.5	94.2951	47.2258
CytoD	18	41.4742	1.14944
CytoD	25	17.2222	5.01664

## Sheet: SourceData_Fig3d
Indentation Force (nN)	Membrane Tension Change (mN/m)	Standard Deviation of Membrane Tension Change (mN/m)	Aspiration Pressure (mbar)	Membrane Tension Change (mN/m)	Standard Deviation of Membrane Tension Change (mN/m)	Integrated Membrane Tension Change (mN/m*m2)	Standard Deviation of Inetgrated Membrane Tension Change (mN/m*m2)	Aspiration Pressure (mbar)	Integrated Membrane Tension Change (mN/m*m2)	Standard Deviation of Integrated Membrane Tension Change (mN/m*m2)
12.5	0.0806919	0.0507952	130	0.315746	0.060682	2.06911	0.691972	130	2.98034	0.459797
25	0.161384	0.0507952	70	0.169656	0.060682	2.47523	0.691972	70	2.52152	0.459797
37.5	0.242076	0.0507952	10	0.0235654	0.060682	2.88136	0.691972	10	2.0627	0.459797

## Sheet: SourceData_Fig3e
Indentation Force (nN)	Tension Change Integrated over Membrane Area (mN/m*m2)	Standard Deviation of Tension Change Integrated over Membrane Area (mN/m*m2)	Aspiration Pressure (mbar)	Tension Change Integrated over Membrane Area (mN/m*m2)	Standard Deviation of Tension Change Integrated over Membrane Area (mN/m*m2)
2	2.26224	0.236977	0	1.96298	0.20515
12.5	2.12471	0.271449	50	2.44353	0.302589
25	2.34415	0.319997	100	2.72388	0.181957
37.5	2.97467	0.455601
50	2.78038	0.263273
