# Supplementary material for: Dissecting cell membrane tension dynamics and its effect on Piezo1-mediated cellular mechanosensitivity using force-controlled nanopipettes
Source: Nat Methods. 2024 May 27;21(6):1063–73. doi: 10.1038/s41592-024-02277-8 (PMC11166569; doi:10.1038/s41592-024-02277-8)
Supplement: Supplementary file 9 — Statistical source data. [file 41592_2024_2277_MOESM9_ESM.xlsx]

## Sheet: SourceData_Fig4e
Time FLIM (s)	Mean Flipper-TR Lifetime at Indentation Site (ns)	Standard Deviation of Flipper-TR Lifetime at Indentation Site (ns)	Mean Flipper-TR Intensity at Indentation Site (a.u.)	Standard Deviation of Flipper-TR Intensity at Indentation Site (a.u.)	Mean Flipper-TR Lifetime at Cell Membrane (ns)	Standard Deviation of Flipper-TR Lifetime at ICell Membrane (ns)	Mean Flipper-TR Intensity at Cell Membrane (a.u.)	Standard Deviation of Flipper-TR Intensity at Cell Membrane (a.u.)	Time FluidFM Measurement (s)	Piezo Movement (um)	Indentation Force (nN)
0.06	4.32617	0.183553	2.36533	1.02398	4.6599	0.0948	3.4605	1.0855	0.00104979	-0.00931436	0.3382
0.128	4.3553	0.183812	2.35767	1.08061	4.6515	0.1173	3.4015	1.1185	0.0110504	-0.00536137	0.3705
0.196	4.36207	0.173536	2.37	1.09276	4.6957	0.1177	3.478	1.114	0.021051	-0.00140837	0.2577
0.264	4.35387	0.170318	2.35833	1.10519	4.66015	0.08795	3.4715	1.1135	0.0310517	0.00155644	0.2577
0.332	4.34437	0.187991	2.353	1.09388	4.62695	0.10745	3.4285	1.0695	0.0410523	0.00748579	0.4027
0.4	4.34147	0.175149	2.35667	1.07653	4.66095	0.11095	3.4215	1.1465	0.0510529	0.0114385	0.2577
0.468	4.32233	0.178008	2.41767	1.02715	4.6592	0.1014	3.4865	1.0625	0.0610536	0.0420738	0.4672
0.536	4.2981	0.174476	2.315	1.04116	4.6487	0.1041	3.574	1.107	0.0710542	0.0173681	0.9507
0.604	4.2703	0.175314	2.46067	1.11109	4.6526	0.1244	3.587	1.077	0.0810548	0.0262621	0.9023
0.672	4.25483	0.167816	2.33133	1.03858	4.63095	0.13515	3.4795	1.0045	0.0910554	0.0282387	0.8056
0.74	4.2501	0.191627	2.35567	1.04094	4.65555	0.15195	3.3765	1.0335	0.101056	0.0351562	0.725
0.808	4.23723	0.191047	2.354	1.09137	4.6833	0.139	3.286	1.027	0.111057	0.0361444	1.2246
0.876	4.22673	0.208857	2.386	1.01472	4.6077	0.1353	3.391	1.141	0.121057	0.0430622	1.2246
0.944	4.2015	0.201434	2.315	1.05248	4.6376	0.1367	3.3355	1.0755	0.131058	0.0440504	1.3857
1.012	4.21557	0.179705	2.37967	1.0482	4.6811	0.1322	3.408	1.128	0.141059	0.0598621	1.3373
1.08	4.20927	0.199511	2.342	1.05322	4.66935	0.14355	3.2875	1.0045	0.151059	0.0568973	1.305
1.148	4.18447	0.186297	2.358	1.0829	4.66855	0.14785	3.357	1.121	0.16106	0.0568973	1.2083
1.216	4.21013	0.173364	2.33567	1.02754	4.68475	0.15665	3.2735	1.0955	0.17106	0.0598621	1.3694
1.284	4.22007	0.180572	2.34467	1.07692	4.66235	0.14785	3.23	1.095	0.181061	0.0608503	1.5145
1.352	4.21493	0.191714	2.31867	1.06585	4.6565	0.1506	3.166	1.028	0.191062	0.0677678	1.9496
1.42	4.22707	0.201061	2.35233	1.04813	4.6522	0.1244	3.2555	1.0325	0.201062	0.076662	1.9335
1.488	4.2104	0.192162	2.32767	1.05116	4.66665	0.11195	3.2515	1.0325	0.211063	0.0796268	1.3211
1.556	4.18547	0.167154	2.365	1.07901	4.70495	0.12055	3.3195	1.0395	0.221064	0.0825914	1.3372
1.624	4.2041	0.16201	2.32533	1.04779	4.70925	0.11785	3.3145	1.0205	0.231064	0.0904973	1.2889
1.692	4.17987	0.147993	2.41467	1.03044	4.6546	0.0983	3.2235	1.0635	0.241065	0.0904973	1.2567
1.76	4.1786	0.125468	2.30933	1.03091	4.6667	0.0893	3.384	1.066	0.251066	0.0954385	1.2406
1.828	4.1922	0.127434	2.36533	1.02858	4.672	0.0926	3.2815	1.0025	0.261066	0.10038	1.2406
1.896	4.16643	0.143846	2.41967	1.04224	4.6773	0.0932	3.3265	1.1225	0.271067	0.116191	1.1762
1.964	4.1536	0.145474	2.412	1.06885	4.7132	0.0963	3.27	1.121	0.281067	0.107297	0.87
2.032	4.12993	0.136146	2.36733	1.03369	4.7409	0.1084	3.324	1.117	0.291068	0.113227	0.5961
2.1	4.11447	0.105478	2.35667	1.06274	4.7481	0.134	3.3705	1.0675	0.301069	0.115203	0.7411
2.168	4.11557	0.120417	2.36533	1.09043	4.7262	0.1422	3.3575	1.0225	0.311069	0.122121	0.8377
2.236	4.1316	0.123987	2.37	1.03182	4.72965	0.13045	3.1925	1.0925	0.32107	0.125085	0.5637
2.304	4.1325	0.130467	2.39833	1.06785	4.70815	0.13475	3.2575	1.1965	0.331071	0.12805	0.5959
2.372	4.15143	0.137629	2.46933	1.04884	4.69915	0.14965	3.3	1.055	0.341071	0.134968	0.4348
2.44	4.15197	0.155036	2.49933	1.01597	4.67885	0.16295	3.2875	1.1255	0.351072	0.139909	0.3381
2.508	4.165	0.159943	2.53233	1.05068	4.6792	0.1571	3.2955	1.0935	0.361072	0.152756	0.322
2.576	4.1669	0.150161	2.46933	1.01482	4.6653	0.1428	3.2195	1.0205	0.371073	0.145838	0.1769
2.644	4.19483	0.139756	2.57433	1.03851	4.64265	0.12795	3.2885	1.1065	0.381074	0.146827	0.4508
2.712	4.22323	0.147282	2.677	1.00698	4.59695	0.11195	3.23	1.104	0.391074	0.159674	0.595808
2.78	4.20863	0.148301	2.67267	1.077	4.5675	0.0879	3.2045	1.0905	0.401075	0.163627	0.466908
2.848	4.21063	0.145011	2.84867	1.09467	4.5808	0.1082	3.2555	1.0675	0.411076	0.165603	0.434708
2.916	4.22077	0.142076	3.1	1.09843	4.60855	0.12345	3.2205	1.1095	0.421076	0.169556	0.918208
2.984	4.23563	0.143977	3.35767	1.23132	4.6179	0.1406	3.189	1.034	0.431077	0.172521	1.07941
3.052	4.23197	0.143911	3.499	1.15925	4.66145	0.13885	3.177	1.06	0.441077	0.176473	2.15911
3.12	4.2365	0.130543	3.80967	1.25484	4.6747	0.1314	3.1975	1.1065	0.451078	0.180426	2.28811
3.188	4.2472	0.136961	4.26333	1.32865	4.67355	0.14895	3.1655	1.1665	0.461079	0.182403	2.69101
3.256	4.24643	0.135158	4.55133	1.4086	4.6681	0.1498	3.082	1.078	0.471079	0.164615	2.72331
3.324	4.22537	0.13026	4.837	1.48731	4.65695	0.14455	3.0495	1.1785	0.48108	0.193274	2.67501
3.392	4.23903	0.121716	5.08367	1.59342	4.68295	0.13145	2.9985	1.2165	0.491081	0.19525	2.3205
3.46	4.2504	0.122886	5.21567	1.48304	4.71185	0.14165	3.069	1.116	0.501081	0.204144	2.4172
3.528	4.25417	0.120949	5.14367	1.54706	4.6892	0.1135	3.075	1.143	0.511082	0.20612	2.3044
3.596	4.25797	0.125862	5.27233	1.50348	4.6757	0.1059	3.165	1.108	0.521082	0.21205	1.8854
3.664	4.25273	0.126772	5.19333	1.54283	4.66965	0.09435	3.1045	1.1525	0.531083	0.213038	1.7242
3.732	4.25003	0.133962	5.203	1.53138	4.638	0.0822	3.139	1.116	0.541084	0.219956	0.6928
3.8	4.26507	0.141991	5.16067	1.43358	4.6503	0.0785	3.033	1.222	0.551084	0.225885	0.5638
									0.561085	0.226873	0.1287
									0.571086	0.234779	0.0159
									0.581086	0.238732	-0.0647
									0.591087	0.235768	0.0803
									0.601088	0.24565	-0.0647
									0.611088	0.25652	0.0803
									0.621089	0.247626	0.2737
									0.631089	0.260473	0.2254
									0.64109	0.26245	0.4349
									0.651091	0.267391	0.6767
									0.661091	0.275297	1.2246
									0.671092	0.271344	1.4341
									0.681093	0.281226	1.5147
									0.691093	0.275297	1.5308
									0.701094	0.286167	1.563
									0.711094	0.286167	1.5792
									0.721095	0.30692	1.692
									0.731096	0.297038	1.6114
									0.741096	0.300991	1.5631
									0.751097	0.315814	2.2077
									0.761098	0.322732	1.692
									0.771098	0.311862	1.5953
									0.781099	0.325697	1.692
									0.791099	0.328661	1.692
									0.8011	0.332614	2.0627
									0.811101	0.34052	1.7726
									0.821101	0.341508	1.5631
									0.831102	0.343485	1.5792
									0.841103	0.337556	1.8531
									0.851103	0.351391	1.0151
									0.861104	0.358308	1.0957
									0.871104	0.347438	1.1601
									0.881105	0.364238	1.0956
									0.891106	0.375108	1.0634
									0.901106	0.369179	0.6605
									0.911107	0.384003	0.87
									0.921108	0.377085	1.0795
									0.931108	0.406732	0.9345
									0.941109	0.397838	0.6444
									0.95111	0.399814	0.5638
									0.96111	0.403767	0.4993
									0.971111	0.406732	0.3059
									0.981111	0.404755	0.3381
									0.991112	0.418591	0.886
									1.00111	0.418591	0.8537
									1.01111	0.423532	0.9181
									1.02111	0.428473	0.902
									1.03111	0.434402	1.9334
									1.04112	0.439343	2.014
									1.05112	0.442308	1.9818
									1.06112	0.447249	1.8046
									1.07112	0.451202	1.7563
									1.08112	0.453179	1.6435
									1.09112	0.461085	1.0956
									1.10112	0.45812	1.1923
									1.11112	0.46899	1.2085
									1.12112	0.471955	1.0473
									1.13112	0.476896	0.1609
									1.14112	0.487767	-0.0325
									1.15112	0.48579	-0.0164
									1.16112	0.488755	0.048
									1.17112	0.498638	0.1769
									1.18112	0.497649	0.1608
									1.19112	0.509508	0.1286
									1.20113	0.505555	0.0642
									1.21113	0.518402	-0.2259
									1.22113	0.518402	-0.0647
									1.23113	0.497649	-0.2581
									1.24113	0.532237	-0.0647
									1.25113	0.531249	0.0481
									1.26113	0.533226	0.0965
									1.27113	0.537178	0.0643
									1.28113	0.54212	1.2408
									1.29113	0.551014	1.3213
									1.30113	0.550026	1.289
									1.31113	0.560896	1.5791
									1.32113	0.562873	2.2237
									1.33113	0.565837	2.3526
									1.34113	0.56979	2.3526
									1.35113	0.59252	2.3848
									1.36114	0.571767	2.2236
									1.37114	0.589555	2.3042
									1.38114	0.58659	1.2083
									1.39114	0.598449	1.16
									1.40114	0.601414	1.1762
									1.41114	0.604378	1.2567
									1.42114	0.606355	0.6604
									1.43114	0.60932	0.7249
									1.44114	0.62019	0.6282
									1.45114	0.624143	0.8861
									1.46114	0.621178	1.2407
									1.47114	0.624143	1.2245
									1.48114	0.629084	1.2406
									1.49114	0.634025	1.3534
									1.50114	0.646873	1.2567
									1.51114	0.645884	0.8216
									1.52115	0.654778	0.7411
									1.53115	0.648849	0.7894
									1.54115	0.658731	0.6444
									1.55115	0.665649	0.8055
									1.56115	0.662684	0.6121
									1.57115	0.672567	0.773308
									1.58115	0.676519	0.725008
									1.59115	0.688378	0.580008
									1.60115	0.683437	0.805608
									1.61115	0.68739	0.999008
									1.62115	0.694308	1.03121
									1.63115	0.697272	0.805608
									1.64115	0.703202	1.20851
									1.65115	0.705178	1.49861
									1.66115	0.715061	1.57921
									1.67115	0.717037	1.3375
									1.68116	0.72099	1.4664
									1.69116	0.73186	1.4825
									1.70116	0.773366	1.4986
									1.71116	0.735813	1.6759
									1.72116	0.742731	1.5147
									1.73116	0.745696	1.6598
									1.74116	0.749649	1.3858
									1.75116	0.759531	0.3383
									1.76116	0.762496	0.2899
									1.77116	0.762496	0.4671
									1.78116	0.766449	-0.4999
									1.79116	0.779296	-0.4194
									1.80116	0.77139	-0.645
									1.81116	0.776331	-0.5483
									1.82116	0.793131	-0.5483
									1.83116	0.791155	-0.6128
									1.84117	0.794119	-0.4516
									1.85117	0.802025	-0.3227
									1.86117	0.805978	-0.371
									1.87117	0.809931	-0.3226
									1.88117	0.803013	0.4349
									1.89117	0.822778	0.4188
									1.90117	0.82179	0.6122
									1.91117	0.827719	0.6122
									1.92117	0.830684	0.7573
									1.93117	0.835625	0.8218
									1.94117	0.817837	0.2738
									1.95117	0.84946	0.3705
									1.96117	0.868237	0.2899
									1.97117	0.853413	0.1126
									1.98117	0.857366	0.0642
									1.99117	0.859343	0.3382
									2.00118	0.86626	0.3382
									2.01118	0.873178	0.1287
									2.02118	0.875154	0.032
									2.03118	0.881084	0.1287
									2.04118	0.908754	0.5639
									2.05118	0.882072	0.3705
									2.06118	0.895907	0.5639
									2.07118	0.908754	0.6445
									2.08118	0.906778	0.7574
									2.09118	0.908754	-0.1451
									2.10118	0.911719	-0.2257
									2.11118	0.91666	-0.1613
									2.12118	0.921601	0.0965
									2.13118	0.93346	0.1126
									2.14118	0.935437	0.0159
									2.15118	0.940378	0.306
									2.16119	0.941366	0.306
									2.17119	0.947295	0.1448
									2.18119	0.936425	0.2092
									2.19119	0.958166	0.6605
									2.20119	0.959154	0.7733
									2.21119	0.965084	0.7411
									2.22119	0.968048	0.5316
									2.23119	0.974966	0.5638
									2.24119	0.977931	0.4993
									2.25119	0.986825	0.7411
									2.26119	0.988801	0.8539
									2.27119	0.996707	1.12791
									2.28119	0.99473	1.30521
									2.29119	1.00165	1.48241
									2.30119	1.00461	1.30511
									2.31119	1.0056	1.41791
									2.3212	1.01944	1.41791
									2.3312	1.01845	1.07951
									2.3412	1.02339	1.22451
									2.3512	1.02932	1.16001
									2.3612	1.03426	1.16001
									2.3712	1.03722	1.1922
									2.3812	1.05699	1.0955
									2.3912	1.04908	0.8699
									2.4012	1.05501	1.0472
									2.4112	1.05501	0.9666
									2.4212	1.06588	1.015
									2.4312	1.06786	1.4018
									2.4412	1.07082	1.5308
									2.4512	1.07181	1.4986
									2.4612	1.07774	1.5308
									2.47121	1.07873	1.3858
									2.48121	1.08565	1.5308
									2.49121	1.09257	1.5147
									2.50121	1.10047	1.6759
									2.51121	1.10146	2.3206
									2.52121	1.1064	2.3045
									2.53121	1.11628	2.3045
									2.54121	1.1153	2.3045
									2.55121	1.11925	2.3045
									2.56121	1.1232	2.3045
									2.57121	1.13111	2.6268
									2.58121	1.13704	2.5463
									2.59121	1.14297	3.0137
									2.60121	1.14395	1.5954
									2.61121	1.14791	1.1764
									2.62121	1.15186	1.32141
									2.63122	1.15878	1.67591
									2.64122	1.16174	1.88541
									2.65122	1.16767	1.96591
									2.66122	1.16471	2.12711
									2.67122	1.17755	2.06271
									2.68122	1.18348	2.38501
									2.69122	1.19435	2.51391
									2.70122	1.1904	4.07721
									2.71122	1.19435	4.23831
									2.72122	1.20028	4.5284
									2.73122	1.20522	4.4801
									2.74122	1.21017	4.6251
									2.75122	1.21115	4.883
									2.76122	1.22104	5.0764
									2.77122	1.22005	5.2053
									2.78122	1.22993	5.173
									2.79123	1.23685	5.2858
									2.80123	1.2408	5.318
									2.81123	1.23882	5.4147
									2.82123	1.24179	5.4469
									2.83123	1.24673	5.4952
									2.84123	1.25365	5.5113
									2.85123	1.25859	5.6725
									2.86123	1.25661	5.7208
									2.87123	1.24871	6.8167
									2.88123	1.25859	6.6878
									2.89123	1.26551	6.7684
									2.90123	1.25266	6.6717
									2.91123	1.25562	6.7039
									2.92123	1.26649	6.7684
									2.93123	1.27045	6.7039
									2.94123	1.26847	6.5428
									2.95124	1.26551	6.5266
									2.96124	1.2408	6.2527
									2.97124	1.26946	5.3341
									2.98124	1.27242	5.7854
									2.99124	1.26847	6.2044
									3.00124	1.26946	6.4623
									3.01124	1.27638	6.3334
									3.02124	1.27638	6.2206
									3.03124	1.27144	6.124
									3.04124	1.26748	4.6413
									3.05124	1.27934	4.3996
									3.06124	1.27934	4.5124
									3.07124	1.28428	4.319
									3.08124	1.27737	4.2223
									3.09124	1.27638	3.9967
									3.10124	1.24574	4.0612
									3.11125	1.29911	4.2063
									3.12125	1.28231	4.2385
									3.13125	1.28725	4.3996
									3.14125	1.28725	6.0757
									3.15125	1.28725	6.0435
									3.16125	1.28922	6.1402
									3.17125	1.28329	6.3013
									3.18125	1.28725	6.269
									3.19125	1.2912	5.9789
									3.20125	1.28725	5.5598
									3.21125	1.28626	5.5275
									3.22125	1.28922	5.5114
									3.23125	1.28329	5.5436
									3.24125	1.28626	5.0923
									3.25125	1.28824	4.9633
									3.26125	1.28922	4.931
									3.27126	1.2912	4.8988
									3.28126	1.29812	4.8183
									3.29126	1.29713	4.9794
									3.30126	1.29614	5.4468
									3.31126	1.29318	5.5919
									3.32126	1.29219	5.7047
									3.33126	1.2912	5.8981
									3.34126	1.29713	6.3171
									3.35126	1.30009	6.7039
									3.36126	1.30306	6.72
									3.37126	1.29614	6.6555
									3.38126	1.30207	6.6716
									3.39126	1.30108	6.4944
									3.40126	1.30306	6.4944
									3.41126	1.30108	6.3171
									3.42126	1.29713	7.3646
									3.43127	1.30899	7.2518
									3.44127	1.30207	7.3324
									3.45127	1.29713	7.2196
									3.46127	1.30009	7.2035
									3.47127	1.30009	7.1874
									3.48127	1.30108	7.1551
									3.49127	1.30009	7.429
									3.50127	1.30405	6.9133
									3.51127	1.30405	6.8811
									3.52127	1.30306	5.5113
									3.53127	1.30405	5.6241
									3.54127	1.30306	5.6241
									3.55127	1.30504	5.8497
									3.56127	1.30207	5.9948
									3.57127	1.30504	5.737
									3.58127	1.30701	5.592
									3.59128	1.30602	5.4953
									3.60128	1.30701	5.8982
									3.61128	1.30207	5.9626
									3.62128	1.308	6.2043
									3.63128	1.30899	5.8981
									3.64128	1.31097	5.8981
									3.65128	1.308	5.7531
									3.66128	1.30306	5.7208
									3.67128	1.30108	6.1398
									3.68128	1.29812	6.172
									3.69128	1.31492	6.0431
									3.70128	1.308	6.0592
									3.71128	1.30701	6.1076
									3.72128	1.30899	5.9142
									3.73128	1.31294	5.7853
									3.74128	1.30899	6.0754
									3.75129	1.30998	6.2688
									3.76129	1.30701	6.2527
									3.77129	1.30602	6.0754
									3.78129	1.31393	6.0754
									3.79129	1.31097	6.1721
									3.80129	1.31097	6.1721

## Sheet: SourceData_Fig4f
Time FLIM Measurement (s)	Mean Flipper-TR Lifetime at Indentation Site (ns)	Standard Deviation of Flipper-TR Lifetime at Indentation Site (ns)	Mean Flipper-TR Intensity at Indentation Site (a.u.)	Standard Deviation of Flipper-TR Intensity at Indentation Site (a.u.)	Mean Flipper-TR Lifetime at Cell Membrane (ns)	Standard Deviation of Flipper-TR Lifetime at ICell Membrane (ns)	Mean Flipper-TR Intensity at Cell Membrane (a.u.)	Standard Deviation of Flipper-TR Intensity at Cell Membrane (a.u.)	Time FluidFM Measurement (s)	Piezo Movement (um)	Indentation Force (nN)
0.01	5e-07	5e-07	3	3	4.41106	0.386376	3.3244	3.11559	0.00226932	0.00174391	-0.5018
0.024	5e-07	5e-07	3	3	4.41633	0.366674	3.28667	3.12836	0.0122712	0.00372054	-0.2278
0.038	5e-07	5e-07	3	3	4.39671	0.429211	3.3388	3.14459	0.0222731	0.0096499	-0.3084
0.052	5e-07	5e-07	3	3	4.42355	0.457557	3.33	3.14418	0.0322749	0.0116263	0.868
0.066	5e-07	5e-07	3	3	4.38483	0.439172	3.2974	3.12159	0.0422768	0.0195322	0.9647
0.08	5e-07	5e-07	3	3	4.41013	0.434666	3.3164	3.12271	0.0522787	0.0175556	0.9325
0.094	5e-07	5e-07	3	3	4.41085	0.438111	3.3302	3.12202	0.0622806	0.00372054	1.6094
0.108	5e-07	5e-07	3	3	4.41295	0.456967	3.3068	3.12061	0.0722824	0.0264498	1.5449
0.122	5e-07	5e-07	3	3	4.45158	0.490733	3.3126	3.12661	0.0822843	0.053132	1.39981
0.136	5e-07	5e-07	3	3	4.4506	0.521275	3.3278	3.12487	0.0922862	0.0343558	1.31921
0.15	5e-07	5e-07	3	3	4.45114	0.550802	3.3112	3.11008	0.102288	0.0412733	1.14201
0.164	5e-07	5e-07	3	3	4.41656	0.561937	3.3088	3.11066	0.11229	0.0432497	1.04531
0.178	5e-07	5e-07	3	3	4.41254	0.534238	3.35775	3.12918	0.122292	0.0511557	1.06151
0.192	5e-07	5e-07	3	3	4.38279	0.552655	3.3328	3.15102	0.132294	0.0462145	0.868108
0.206	5e-07	5e-07	3	3	4.42155	0.589023	3.3575	3.13503	0.142296	0.0659792	0.803708
0.22	5e-07	5e-07	3	3	4.44825	0.633411	3.3665	3.11627	0.152297	0.0640026	0.884208
0.234	5e-07	5e-07	3	3	4.41554	0.660204	3.338	3.14683	0.162299	0.0659792	-0.114992
0.248	5e-07	5e-07	3	3	4.39274	0.631153	3.3206	3.12295	0.172301	0.0719086	0.384608
0.262	5e-07	5e-07	3	3	4.37251	0.63332	3.3234	3.13147	0.182303	0.0778379	0.3685
0.276	5e-07	5e-07	3	3	4.48088	0.61887	3.3455	3.1063	0.192305	0.0768497	0.433
0.29	5e-07	5e-07	3	3	4.48719	0.580907	3.3296	3.12317	0.202307	0.0847555	0.7875
0.304	5e-07	5e-07	3	3	4.49965	0.597902	3.34775	3.09155	0.212309	0.0798143	0.8681
0.318	5e-07	5e-07	3	3	4.476	0.556771	3.3535	3.09893	0.222311	0.095626	0.6908
0.332	5e-07	5e-07	3	3	4.47858	0.529987	3.3575	3.10676	0.232312	0.061038	0.8198
0.346	5e-07	5e-07	3	3	4.50231	0.533439	3.3765	3.10486	0.242314	0.0906851	0.6908
0.36	5e-07	5e-07	3	3	4.47593	0.447432	3.38725	3.10263	0.252316	0.105508	0.0462
0.374	5e-07	5e-07	3	3	4.49439	0.442458	3.305	3.12672	0.262318	0.114403	0.0623
0.388	5e-07	5e-07	3	3	4.48535	0.457202	3.37475	3.10757	0.27232	0.115391	-0.2922
0.402	5e-07	5e-07	3	3	4.50465	0.434302	3.324	3.12186	0.282322	0.122308	-0.26
0.416	5e-07	5e-07	3	3	4.40385	0.394583	3.3238	3.13258	0.292324	0.126261	-0.26
0.43	5e-07	5e-07	3	3	4.43501	0.419323	3.3336	3.12078	0.302326	0.12725	-0.405
0.444	5e-07	5e-07	3	3	4.50173	0.446521	3.3124	3.12387	0.312327	0.137132	-0.4373
0.458	5e-07	5e-07	3	3	4.50591	0.45694	3.357	3.14171	0.322329	0.129226	-0.1795
0.472	5e-07	5e-07	3	3	4.48832	0.454996	3.3526	3.12398	0.332331	0.140097	-0.2762
0.486	5e-07	5e-07	3	3	4.42814	0.461734	3.3332	3.13594	0.342333	0.143061	-0.2278
0.5	5e-07	5e-07	3	3	4.43743	0.504023	3.3234	3.11855	0.352335	0.150967	0.4652
0.514	5e-07	5e-07	3	3	4.42601	0.485769	3.3308	3.1326	0.362337	0.150967	0.2879
0.528	5e-07	5e-07	3	3	4.44228	0.467709	3.2972	3.11183	0.372339	0.157885	0.1267
0.542	5e-07	5e-07	3	3	4.45282	0.492757	3.3344	3.12757	0.382341	0.162826	0.2073
0.556	5e-07	5e-07	3	3	4.46802	0.531028	3.38075	3.11992	0.392342	0.163814	0.1267
0.57	5e-07	5e-07	3	3	4.48576	0.510172	3.3506	3.11478	0.402344	0.166779	0.1428
0.584	5e-07	5e-07	3	3	4.45326	0.457739	3.3392	3.12438	0.412346	0.175673	0.030008
0.598	5e-07	5e-07	3	3	4.47283	0.453468	3.414	3.09532	0.422348	0.174685	-0.082792
0.612	5e-07	5e-07	3	3	4.46129	0.434301	3.3238	3.11169	0.43235	0.187532	0.094408
0.626	5e-07	5e-07	3	3	4.54089	0.409731	3.3174	3.12169	0.442352	0.186544	0.158808
0.64	5e-07	5e-07	3	3	4.48729	0.375445	3.3558	3.15728	0.452354	0.195438	-0.050692
0.654	5e-07	5e-07	3	3	4.49981	0.399344	3.3538	3.13308	0.462356	0.195438	0.287808
0.668	5e-07	5e-07	3	3	4.50216	0.39944	3.3512	3.14199	0.472357	0.202355	0.400616
0.682	5e-07	5e-07	3	3	4.45407	0.377542	3.3358	3.15429	0.482359	0.199391	0.481216
0.696	5e-07	5e-07	3	3	4.50798	0.370358	3.3338	3.15556	0.492361	0.208285	0.513424
0.71	5e-07	5e-07	3	3	4.46641	0.368008	3.37975	3.10419	0.502363	0.214214	0.529524
0.724	5e-07	5e-07	3	3	4.45017	0.383024	3.417	3.13003	0.512365	0.223108	0.690716
0.738	5e-07	5e-07	3	3	4.45011	0.383934	3.3464	3.14139	0.522367	0.221132	0.561816
0.752	5e-07	5e-07	3	3	4.49179	0.409194	3.3228	3.14445	0.532369	0.229037	0.110616
0.766	5e-07	5e-07	3	3	4.39739	0.434049	3.3348	3.13578	0.542371	0.23299	-0.0665841
0.78	5e-07	5e-07	3	3	4.48699	0.512024	3.3484	3.14936	0.552372	0.237932	-0.0343761
0.794	5e-07	5e-07	3	3	4.46103	0.471897	3.3554	3.12356	0.562374	0.241885	0.400724
0.808	5e-07	5e-07	3	3	4.49923	0.466267	3.3272	3.13227	0.572376	0.241885	0.432916
0.822	5e-07	5e-07	3	3	4.50545	0.496447	3.3244	3.14471	0.582378	0.242873	0.400716
0.836	5e-07	5e-07	3	3	4.45869	0.48325	3.3394	3.14602	0.59238	0.251767	0.255708
0.85	5e-07	5e-07	3	3	4.49151	0.473898	3.394	3.12228	0.602382	0.245838	0.384608
0.864	5e-07	5e-07	3	3	4.52128	0.462179	3.3262	3.13402	0.612384	0.257696	0.239508
0.878	5e-07	5e-07	3	3	4.49902	0.464235	3.3358	3.1477	0.622386	0.265602	0.223408
0.892	5e-07	5e-07	3	3	4.47414	0.455209	3.3448	3.144	0.632387	0.270543	0.819708
0.906	5e-07	5e-07	3	3	4.50456	0.423577	3.3464	3.14847	0.642389	0.277461	1.15811
0.92	5e-07	5e-07	3	3	4.44656	0.373174	3.41575	3.14946	0.652391	0.282402	1.0775
0.934	5e-07	5e-07	3	3	4.48914	0.425247	3.3592	3.15661	0.662393	0.28932	0.5457
0.948	5e-07	5e-07	3	3	4.44104	0.422412	3.3588	3.15898	0.672395	0.288332	0.5296
0.962	5e-07	5e-07	3	3	4.39634	0.395381	3.3986	3.14864	0.682397	0.280426	0.4651
0.976	5e-07	5e-07	3	3	4.3894	0.400585	3.4022	3.17211	0.692399	0.297226	0.6585
0.99	5e-07	5e-07	3	3	4.36424	0.437723	3.3794	3.16406	0.702401	0.30019	0.5618
1.004	5e-07	5e-07	3	3	4.34232	0.413132	3.425	3.13671	0.712402	0.305131	0.5296
1.018	5e-07	5e-07	3	3	4.34537	0.405195	3.353	3.14702	0.722404	0.311061	0.6263
1.032	5e-07	5e-07	3	3	4.3369	0.390161	3.39625	3.13159	0.732406	0.314026	0.1106
1.046	5e-07	5e-07	3	3	4.36918	0.444792	3.3248	3.13074	0.742408	0.319955	0.0461
1.06	5e-07	5e-07	3	3	4.36167	0.461212	3.3118	3.13767	0.75241	0.316002	0.126708
1.074	5e-07	5e-07	3	3	4.31022	0.457082	3.308	3.12166	0.762412	0.334779	0.287808
1.088	5e-07	5e-07	3	3	4.3578	0.462696	3.312	3.12468	0.772414	0.380237	0.239508
1.102	5e-07	5e-07	3	3	4.37936	0.492771	3.3272	3.1583	0.782416	0.337743	0.271708
1.116	5e-07	5e-07	3	3	4.37352	0.484663	3.325	3.13282	0.792417	0.343673	0.223316
1.13	5e-07	5e-07	3	3	4.38488	0.459216	3.346	3.08682	0.802419	0.342684	0.0944239
1.144	5e-07	5e-07	3	3	4.41555	0.531867	3.2842	3.10946	0.812421	0.349602	0.658524
1.158	5e-07	5e-07	3	3	4.36892	0.538808	3.3595	3.08714	0.822423	0.353555	0.594024
1.172	5e-07	5e-07	3	3	4.372	0.560353	3.34275	3.10848	0.832425	0.359484	0.787424
1.186	5e-07	5e-07	3	3	4.39563	0.535753	3.332	3.11319	0.842427	0.359484	0.690724
1.2	5e-07	5e-07	3	3	4.4105	0.515912	3.33125	3.11355	0.852429	0.366402	0.610116
1.214	5e-07	5e-07	3	3	4.43701	0.499861	3.3038	3.12383	0.862431	0.37332	0.594016
1.228	5e-07	5e-07	3	3	4.44407	0.542939	3.3335	3.08161	0.872432	0.375296	0.626224
1.242	5e-07	5e-07	3	3	4.46874	0.535967	3.3725	3.11976	0.882434	0.38419	0.642324
1.256	5e-07	5e-07	3	3	4.4829	0.53765	3.353	3.11759	0.892436	0.385178	0.722916
1.27	5e-07	5e-07	3	3	4.44175	0.522252	3.37625	3.12066	0.902438	0.397037	0.722916
1.284	5e-07	5e-07	3	3	4.4344	0.485853	3.338	3.13058	0.91244	0.392096	0.0460159
1.298	5e-07	5e-07	3	3	4.49949	0.487309	3.30283	3.13899	0.922442	0.397037	-0.920884
1.312	5e-07	5e-07	3	3	4.47428	0.467955	3.3282	3.12707	0.932444	0.40692	-0.920884
1.326	5e-07	5e-07	3	3	4.43658	0.472872	3.37125	3.13127	0.942446	0.409884	-0.630784
1.34	5e-07	5e-07	3	3	4.45469	0.49167	3.3014	3.10471	0.952447	0.413837	-0.469584
1.354	5e-07	5e-07	3	3	4.47179	0.481181	3.293	3.11285	0.962449	0.415814	-0.566284
1.368	5e-07	5e-07	3	3	4.48504	0.457703	3.3218	3.12971	0.972451	0.420755	-0.566284
1.382	5e-07	5e-07	3	3	4.46713	0.432224	3.3196	3.10959	0.982453	0.423719	-0.598484
1.396	5e-07	5e-07	3	3	4.49978	0.436933	3.3795	3.12797	0.992455	0.428661	-0.566284
1.41	5e-07	5e-07	3	3	4.49297	0.465375	3.3242	3.11771	1.00246	0.430637	-0.630792
1.424	5e-07	5e-07	3	3	4.46157	0.437651	3.3214	3.12113	1.01246	0.439531	-0.356792
1.438	5e-07	5e-07	3	3	4.47548	0.452041	3.3234	3.10948	1.02246	0.437555	0.722908
1.452	5e-07	5e-07	3	3	4.49694	0.450329	3.35425	3.10858	1.03246	0.448425	0.884008
1.466	5e-07	5e-07	3	3	4.48515	0.420582	3.319	3.11316	1.04246	0.45139	0.722908
1.48	5e-07	5e-07	3	3	4.43213	0.400908	3.3124	3.11536	1.05247	0.465225	0.803508
1.494	5e-07	5e-07	3	3	4.38749	0.377898	3.3072	3.12799	1.06247	0.460284	1.20641
1.508	5e-07	5e-07	3	3	4.37926	0.35233	3.36075	3.11388	1.07247	0.467202	1.2225
1.522	5e-07	5e-07	3	3	4.37952	0.396796	3.343	3.12716	1.08247	0.471155	1.0291
1.536	5e-07	5e-07	3	3	4.37176	0.377949	3.3132	3.12571	1.09247	0.462261	0.9002
1.55	5e-07	5e-07	3	3	4.43867	0.39019	3.3448	3.15649	1.10248	0.484002	1.0936
1.564	5e-07	5e-07	3	3	4.45303	0.393496	3.35875	3.1093	1.11248	0.479061	0.9646
1.578	5e-07	5e-07	3	3	4.41036	0.388697	3.331	3.1304	1.12248	0.483014	1.0613
1.592	5e-07	5e-07	3	3	4.37455	0.416727	3.3256	3.13682	1.13248	0.493884	0.6423
1.606	5e-07	5e-07	3	3	4.39425	0.455786	3.3156	3.11343	1.14248	0.491907	0.4005
1.62	5e-07	5e-07	3	3	4.43529	0.476042	3.345	3.14091	1.15248	0.50179	0.1748
1.634	5e-07	5e-07	3	3	4.58985	0.500516	3.3028	3.11749	1.16249	0.505743	-0.0508
1.648	5e-07	5e-07	3	3	4.54614	0.504992	3.3442	3.15821	1.17249	0.511672	-0.0185
1.662	5e-07	5e-07	3	3	4.57972	0.476415	3.338	3.12013	1.18249	0.506731	-0.0346
1.676	5e-07	5e-07	3	3	4.5915	0.50633	3.3266	3.14082	1.19249	0.522543	0.3038
1.69	5e-07	5e-07	3	3	4.54543	0.480222	3.3218	3.12065	1.20249	0.532425	0.0299
1.704	5e-07	5e-07	3	3	4.53423	0.488477	3.39925	3.12088	1.2125	0.532425	0.0783
1.718	5e-07	5e-07	3	3	4.54594	0.471204	3.38025	3.12606	1.2225	0.536378	-0.4535
1.732	5e-07	5e-07	3	3	4.60461	0.445668	3.37	3.09112	1.2325	0.531437	-0.147292
1.746	5e-07	5e-07	3	3	4.60807	0.428196	3.3555	3.12961	1.2425	0.542307	-0.00219204
1.76	5e-07	5e-07	3	3	4.58777	0.401814	3.3535	3.08318	1.2525	0.551202	0.255708
1.774	5e-07	5e-07	3	3	4.44517	0.381866	3.36725	3.10247	1.26251	0.548237	0.046208
1.788	5e-07	5e-07	3	3	4.45713	0.356599	3.38925	3.11375	1.27251	0.555155	0.110608
1.802	5e-07	5e-07	3	3	4.42563	0.344414	3.35475	3.05883	1.28251	0.556143	0.110608
1.816	5e-07	5e-07	3	3	4.41575	0.32645	3.3526	3.13462	1.29251	0.56306	-0.405092
1.83	5e-07	5e-07	3	3	4.43699	0.347636	3.3338	3.13467	1.30251	0.566025	-0.340692
1.844	5e-07	5e-07	3	3	4.42297	0.370756	3.3544	3.13852	1.31252	0.566025	-0.356792
1.858	5e-07	5e-07	3	3	4.44412	0.385723	3.3732	3.13807	1.32252	0.573931	0.175008
1.872	5e-07	5e-07	3	3	4.49242	0.393702	3.4006	3.15009	1.33252	0.583813	0.2717
1.886	5e-07	5e-07	3	3	4.49069	0.409549	3.3874	3.10925	1.34252	0.580849	0.1266
1.9	5e-07	5e-07	3	3	4.53995	0.437969	3.4198	3.14634	1.35252	0.591719	0.0621
1.914	5e-07	5e-07	3	3	4.55675	0.4602	3.39983	3.17867	1.36252	0.590731	0.0943
1.928	5e-07	5e-07	3	3	4.57751	0.497659	3.43533	3.18392	1.37253	0.59666	0.1749
1.942	5e-07	5e-07	3	3	4.6851	0.595642	3.40429	3.21424	1.38253	0.608519	0.4328
1.956	5e-07	5e-07	3	3	4.66611	0.611057	3.48814	3.27572	1.39253	0.610496	-0.3246
1.97	5e-07	5e-07	3	3	4.72725	0.612852	3.56643	3.31099	1.40253	0.621366	-0.0667
1.984	5e-07	5e-07	3	3	4.80047	0.626673	3.55329	3.29871	1.41253	0.61939	-0.099
1.998	5e-07	5e-07	3	3	4.82433	0.64199	3.549	3.28988	1.42254	0.621366	-0.1796
2.012	5e-07	5e-07	3	3	4.81028	0.66305	3.54871	3.29624	1.43254	0.627296	-0.2602
2.026	5e-07	5e-07	3	3	4.82824	0.638614	3.527	3.28382	1.44254	0.633225	-0.1635
2.04	5e-07	5e-07	3	3	4.83104	0.609745	3.48813	3.29861	1.45254	0.637178	0.2072
2.054	5e-07	5e-07	3	3	4.8824	0.593146	3.54786	3.30192	1.46254	0.644095	0.2072
2.068	5e-07	5e-07	3	3	4.88065	0.574373	3.564	3.31331	1.47255	0.645084	0.0783
2.082	5e-07	5e-07	3	3	4.85451	0.488392	3.56329	3.30974	1.48255	0.656943	-0.0346
2.096	5e-07	5e-07	3	3	4.91211	0.509951	3.49938	3.32244	1.49255	0.655954	0.9484
2.11	5e-07	5e-07	3	3	4.91078	0.499909	3.50962	3.29237	1.50255	0.651013	0.9
2.124	5e-07	5e-07	3	3	4.93087	0.475421	3.50738	3.31819	1.51255	0.658919	0.9484
2.138	5e-07	5e-07	3	3	4.93004	0.460533	3.49225	3.30571	1.52255	0.667813	0.9001
2.152	5e-07	5e-07	3	3	4.94433	0.434862	3.50225	3.30113	1.53256	0.668801	0.9968
2.166	5e-07	5e-07	3	3	4.94497	0.447198	3.516	3.30191	1.54256	0.670778	1.0291
2.18	5e-07	5e-07	3	3	4.954	0.45596	3.521	3.24924	1.55256	0.68066	0.8196
2.194	5e-07	5e-07	3	3	4.94932	0.485499	3.55171	3.29026	1.56256	0.683625	0.9163
2.208	5e-07	5e-07	3	3	4.9484	0.505465	3.50537	3.29231	1.57256	0.689554	0.9163
2.222	5e-07	5e-07	3	3	4.94766	0.51933	3.54186	3.27558	1.58257	0.69746	1.0775
2.236	5e-07	5e-07	3	3	4.92632	0.482111	3.54329	3.2757	1.59257	0.708331	1.1259
2.25	5e-07	5e-07	3	3	4.90494	0.487313	3.53829	3.25679	1.60257	0.704378	0.997008
2.264	5e-07	5e-07	3	3	4.89128	0.486098	3.49825	3.29339	1.61257	0.708331	1.04531
2.278	5e-07	5e-07	3	3	4.87645	0.487798	3.48875	3.28585	1.62257	0.711295	1.10981
2.292	5e-07	5e-07	3	3	4.86726	0.49383	3.4745	3.25708	1.63258	0.718213	1.12591
2.306	5e-07	5e-07	3	3	4.89625	0.50105	3.50813	3.30461	1.64258	0.722166	1.10971
2.32	5e-07	5e-07	3	3	4.90048	0.522771	3.48125	3.28287	1.65258	0.726119	1.06131
2.334	5e-07	5e-07	3	3	4.88578	0.516077	3.51162	3.2691	1.66258	0.729084	0.948516
2.348	5e-07	5e-07	3	3	4.91131	0.512206	3.46689	3.29572	1.67258	0.73106	1.09352
2.362	5e-07	5e-07	3	3	4.93017	0.50102	3.49775	3.27934	1.68258	0.738966	0.948516
2.376	5e-07	5e-07	3	3	4.94078	0.532595	3.42671	3.18964	1.69259	0.741931	1.27082
2.39	5e-07	5e-07	3	3	4.92576	0.531172	3.322	3.09931	1.70259	0.752801	1.31921
2.404	5e-07	5e-07	3	3	4.83454	0.520061	3.347	3.14559	1.71259	0.749837	1.19031
2.418	4.223	0	3.151	3	4.82779	0.515571	3.35743	3.16566	1.72259	0.75873	1.10971
2.432	4.39767	0.672272	3.16467	3.00957	4.79275	0.53228	3.341	3.14215	1.73259	0.763672	0.948608
2.446	4.102	0	3.174	3	4.74911	0.537672	3.39117	3.13851	1.7426	0.76466	0.771408
2.46	4.8065	0.3845	3.171	3.009	4.72507	0.535133	3.31712	3.14694	1.7526	0.775531	0.594208
2.474	4.65775	0.512607	3.1775	3.01674	4.72568	0.568251	3.34857	3.14967	1.7626	0.774542	0.7231
2.488	4.328	0.290283	3.184	3.02084	4.69034	0.598155	3.345	3.14146	1.7726	0.779483	0.6748
2.502	4.9756	0.583746	3.175	3.0187	4.59725	0.599497	3.35357	3.1375	1.7826	0.784424	0.6909
2.516	3.75425	0.346	3.2165	3.03116	4.55217	0.578721	3.31025	3.13385	1.79261	0.793319	0.4331
2.53	4.54333	0.564668	3.20283	3.0336	4.58789	0.571025	3.30987	3.12089	1.80261	0.793319	0.5781
2.544	4.08788	0.269277	3.195	3.02887	4.64056	0.585249	3.33671	3.10782	1.81261	0.802213	0.7554
2.558	4.37422	0.582955	3.19778	3.04193	4.65929	0.59939	3.30775	3.10063	1.82261	0.799248	0.8037
2.572	4.52356	0.574862	3.209	3.0375	4.66225	0.59576	3.31612	3.12528	1.83261	0.80913	1.0132
2.586	4.56155	0.416667	3.22127	3.04257	4.64025	0.593524	3.29387	3.10809	1.84261	0.812095	1.2227
2.6	4.4068	0.541324	3.2334	3.04416	4.62861	0.58255	3.31075	3.11111	1.85262	0.820001	1.271
2.614	4.6195	0.326201	3.2501	3.0666	4.67147	0.552617	3.28867	3.1161	1.86262	0.820989	1.3677
2.628	4.2886	0.429818	3.2469	3.06248	4.67739	0.521994	3.28138	3.10709	1.87262	0.824942	1.271
2.642	4.43045	0.44456	3.26073	3.07604	4.73974	0.508108	3.30157	3.08509	1.88262	0.83186	1.2226
2.656	4.53109	0.46289	3.26482	3.06316	4.74764	0.529449	3.3065	3.111	1.89262	0.833836	1.2709
2.67	4.2941	0.435251	3.2847	3.0578	4.77044	0.551363	3.28725	3.09812	1.90263	0.838777	1.1742
2.684	4.33818	0.507891	3.28145	3.07979	4.81271	0.535207	3.30229	3.08054	1.91263	0.845695	1.0614
2.698	4.3089	0.406762	3.3153	3.05892	4.83863	0.545468	3.27275	3.08706	1.92263	0.857554	0.997
2.712	4.2757	0.289255	3.3235	3.08139	4.85183	0.577421	3.2835	3.09046	1.93263	0.853601	0.997
2.726	4.58455	0.486349	3.31318	3.09335	4.8603	0.569184	3.25656	3.08784	1.94263	0.841742	1.1098
2.74	4.46445	0.607142	3.33655	3.10086	4.91057	0.560904	3.28225	3.10166	1.95264	0.862495	1.2065
2.754	4.19727	0.579149	3.34073	3.0886	4.85049	0.576316	3.29137	3.11018	1.96264	0.869413	1.0454
2.768	4.41455	0.579931	3.37945	3.09962	4.86352	0.560182	3.31017	3.08622	1.97264	0.869413	0.9648
2.782	4.61255	0.582075	3.403	3.09623	4.81454	0.576323	3.26411	3.09629	1.98264	0.87633	1.4644
2.796	4.64282	0.369096	3.39564	3.10181	4.82005	0.593976	3.26837	3.09186	1.99264	0.88226	0.8036
2.81	4.55355	0.376169	3.41336	3.1138	4.7699	0.593851	3.25813	3.08938	2.00264	0.884236	1.1259
2.824	4.58218	0.405823	3.43773	3.11246	4.73367	0.594856	3.25287	3.07442	2.01265	0.889177	1.2387
2.838	4.56491	0.676914	3.46045	3.12958	4.72514	0.598814	3.24422	3.06927	2.02265	0.894119	1.4965
2.852	4.45273	0.237295	3.461	3.15307	4.72571	0.557899	3.25338	3.06914	2.03265	0.901036	1.4481
2.866	4.379	0.484683	3.48464	3.14478	4.77414	0.521979	3.26075	3.08001	2.04265	0.903013	1.432
2.88	4.55255	0.496412	3.48536	3.13689	4.6804	0.52827	3.257	3.07911	2.05265	0.912895	1.4804
2.894	4.33536	0.32591	3.49564	3.16079	4.70767	0.496771	3.28	3.0676	2.06266	0.921789	1.6899
2.908	4.41382	0.542724	3.48382	3.14472	4.70208	0.525676	3.266	3.0895	2.07266	0.91586	1.9639
2.922	4.27955	0.231043	3.50055	3.13919	4.73262	0.520634	3.25922	3.09662	2.08266	0.917836	1.6255
2.936	4.63645	0.359906	3.50818	3.15356	4.74136	0.469038	3.24737	3.0782	2.09266	0.929695	2.2541
2.95	4.61064	0.407151	3.50782	3.15311	4.73672	0.482979	3.2715	3.10527	2.10266	0.929695	1.9479
2.964	4.61027	0.542366	3.52655	3.15271	4.71663	0.499917	3.29614	3.08877	2.11267	0.921789	1.8995
2.978	4.38627	0.464428	3.52255	3.1532	4.70499	0.507036	3.2595	3.09687	2.12267	0.944518	1.7384
2.992	4.36791	0.512045	3.51918	3.16223	4.72088	0.523995	3.25637	3.08355	2.13267	0.945507	1.7868
3.006	4.29709	0.559908	3.508	3.13634	4.68173	0.53894	3.274	3.1079	2.14267	0.950448	1.7062
3.02	4.44491	0.3262	3.53982	3.16651	4.71667	0.562118	3.242	3.0928	2.15267	0.956377	2.0285
3.034	4.47973	0.302036	3.54836	3.16349	4.67828	0.572761	3.22889	3.0796	2.16267	0.959342	1.9318
3.048	4.28645	0.310649	3.52	3.14241	4.66997	0.584873	3.25914	3.0877	2.17268	0.962307	1.8673
3.062	4.54791	0.394362	3.52609	3.17496	4.69714	0.582202	3.27133	3.06824	2.18268	0.970213	1.8673
3.076	4.297	0.386285	3.53209	3.17909	4.70391	0.599832	3.23167	3.08062	2.19268	0.968236	2.0768
3.09	4.21809	0.374351	3.56436	3.16711	4.69868	0.576474	3.24214	3.05831	2.20268	0.988989	2.2541
3.104	4.58536	0.42324	3.54345	3.1732	4.71641	0.566882	3.22078	3.06237	2.21268	0.979106	2.383
3.118	4.27509	0.281806	3.56655	3.19172	4.7203	0.551666	3.22011	3.07068	2.22269	0.985036	2.4152
3.132	4.51891	0.421659	3.54655	3.15552	4.7115	0.53826	3.23375	3.06091	2.23269	0.988989	2.4313
3.146	4.58091	0.534781	3.53755	3.15498	4.70767	0.580728	3.22533	3.06462	2.24269	0.996895	2.4796
3.16	4.32745	0.434977	3.55691	3.1892	4.71701	0.567874	3.22691	3.06992	2.25269	0.99986	2.0767
3.174	4.62655	0.384568	3.56291	3.1683	4.72775	0.584932	3.20133	3.059	2.26269	1.0048	1.9478
3.188	4.65473	0.349487	3.54482	3.14908	4.7289	0.582609	3.19307	3.04025	2.2727	1.00974	1.8189
3.202	4.38318	0.367873	3.56182	3.18265	4.67735	0.592711	3.2123	3.05137	2.2827	1.01468	1.8511
3.216	4.32882	0.477721	3.55591	3.16056	4.67068	0.574047	3.2283	3.06051	2.2927	1.02555	1.5932
3.23	4.45482	0.457835	3.55764	3.18568	4.65309	0.570828	3.2229	3.0495	2.3027	1.02457	1.5932
3.244	4.35018	0.243837	3.57291	3.17996	4.64753	0.589596	3.21767	3.05481	2.3127	1.02753	1.5449
3.258	4.49464	0.374028	3.56555	3.17382	4.61933	0.582827	3.21342	3.06847	2.3227	1.03544	2.0606
3.272	4.447	0.41409	3.55136	3.15759	4.62894	0.608978	3.21614	3.05683	2.33271	1.03346	2.1089
3.286	4.30036	0.461181	3.58827	3.19144	4.6867	0.591398	3.21409	3.04458	2.34271	1.04235	2.2701
3.3	4.205	0.302028	3.548	3.17485	4.70107	0.605929	3.1946	3.04102	2.35271	1.04631	2.4796
3.314	4.30391	0.323348	3.55936	3.1798	4.71771	0.606694	3.20577	3.04029	2.36271	1.05322	2.7858
3.328	4.41182	0.459024	3.56036	3.17225	4.69304	0.598946	3.20223	3.03335	2.37271	1.05817	2.818
3.342	4.35018	0.414692	3.57282	3.17177	4.71125	0.603006	3.19831	3.0303	2.38272	1.05619	2.818
3.356	4.44582	0.398337	3.57891	3.20229	4.68859	0.622301	3.19521	3.03105	2.39272	1.06311	2.8019
3.37	4.33391	0.315164	3.59618	3.23647	4.71519	0.623401	3.21055	3.04322	2.40272	1.07595	2.3023
3.384	4.542	0.431904	3.56691	3.19197	4.72303	0.618387	3.19646	3.0357	2.41272	1.07497	2.6891
3.398	4.327	0.460132	3.59236	3.21031	4.71706	0.613816	3.20415	3.02734	2.42272	1.07694	2.2379
3.412	4.41064	0.359315	3.57445	3.17983	4.65846	0.610718	3.20336	3.0408	2.43273	1.08089	2.1574
3.426	4.49618	0.568251	3.57873	3.21449	4.60516	0.609915	3.20285	3.04032	2.44273	1.08979	2.2057
3.44	4.42218	0.39305	3.589	3.209	4.63807	0.601637	3.20179	3.04268	2.45273	1.10264	1.9478
3.454	4.45964	0.272137	3.59	3.21036	4.65605	0.617682	3.18473	3.02814	2.46273	1.09868	1.8833
3.468	4.58009	0.533325	3.56127	3.18627	4.69417	0.605721	3.2012	3.03189	2.47273	1.09967	2.0283
3.482	4.47536	0.274103	3.56455	3.19665	4.71557	0.604771	3.20808	3.05064	2.48273	1.13327	2.125
3.496	4.48718	0.367606	3.58545	3.18039	4.72154	0.606358	3.2028	3.04243	2.49274	1.11647	2.3345
3.51	4.36673	0.454733	3.57782	3.20231	4.69267	0.638462	3.19	3.03128	2.50274	1.11944	2.9308
3.524	4.53691	0.290962	3.576	3.18692	4.6701	0.647939	3.20325	3.03864	2.51274	1.1224	2.689
3.538	4.27155	0.317423	3.59682	3.18426	4.6812	0.665712	3.202	3.0376	2.52274	1.12537	2.8662
3.552	4.42782	0.451657	3.57955	3.16862	4.70639	0.666504	3.18779	3.02918	2.53274	1.13031	3.2691
3.566	4.18327	0.281876	3.59345	3.19677	4.70685	0.658972	3.20785	3.0352	2.54275	1.11944	3.1402
3.58	4.408	0.539432	3.59864	3.17077	4.67217	0.664104	3.21173	3.0327	2.55275	1.13722	3.2208
3.594	4.27118	0.393051	3.58982	3.1764	4.67691	0.634616	3.2012	3.03544	2.56275	1.14217	3.3175
3.608	4.23345	0.345481	3.60691	3.20942	4.63917	0.627814	3.204	3.03427	2.57275	1.14809	3.382
3.622	4.68836	0.384702	3.58736	3.17628	4.59039	0.638881	3.21592	3.03923	2.58275	1.15501	2.8502
3.636	4.37409	0.38308	3.59536	3.19169	4.58048	0.634644	3.202	3.04376	2.59276	1.16193	2.818
3.65	4.43818	0.416157	3.57491	3.21344	4.5935	0.618509	3.19706	3.03546	2.60276	1.16391	2.8986
3.664	4.69682	0.347573	3.56064	3.18521	4.59976	0.606263	3.20221	3.03426	2.61276	1.16885	2.7536
3.678	4.20527	0.337202	3.60255	3.18618	4.60701	0.60688	3.20775	3.03046	2.62276	1.17478	2.7536
3.692	4.40355	0.421885	3.57445	3.19084	4.61055	0.621797	3.19006	3.02567	2.63276	1.17379	2.4474
3.706	4.41364	0.468672	3.60164	3.20182	4.6167	0.631854	3.2028	3.03095	2.64276	1.18466	2.528
3.72	4.40673	0.378396	3.612	3.20832	4.61492	0.643782	3.19171	3.02421	2.65277	1.18762	2.6247
3.734	4.38918	0.296269	3.56891	3.16932	4.5714	0.638706	3.1965	3.02832	2.66277	1.19256	2.4958
3.748	4.34382	0.301785	3.59527	3.20113	4.57628	0.660766	3.18864	3.02194	2.67277	1.20047	2.528
3.762	4.22482	0.422231	3.58373	3.19956	4.60414	0.660628	3.2	3.0258	2.68277	1.20047	2.947
3.776	4.52	0.304543	3.59127	3.22731	4.60785	0.683846	3.19233	3.02343	2.69277	1.2064	3.0114
3.79	4.26482	0.479155	3.59864	3.18455	4.59395	0.681229	3.2046	3.03158	2.70278	1.21035	2.8986
3.804	4.34773	0.355385	3.60482	3.19586	4.60758	0.708005	3.20025	3.02802	2.71278	1.21727	3.2532
									2.72278	1.21727	3.2049
									2.73278	1.22122	3.0921
									2.74278	1.23012	3.0921
									2.75279	1.23407	3.2372
									2.76279	1.24198	3.4306
									2.77279	1.24593	3.3501
									2.78279	1.24791	3.6724
									2.79279	1.25384	3.5919
									2.80279	1.25482	3.6563
									2.8128	1.2568	3.3178
									2.8228	1.26075	3.5112
									2.8328	1.27261	3.7368
									2.8428	1.27558	3.9463
									2.8528	1.28151	4.2041
									2.86281	1.28842	4.0429
									2.87281	1.27558	4.1234
									2.88281	1.29831	3.9139
									2.89281	1.30226	4.1073
									2.90281	1.30028	3.8172
									2.91282	1.30918	3.9945
									2.92282	1.30325	3.8978
									2.93282	1.32202	4.0589
									2.94282	1.324	3.9139
									2.95282	1.32993	3.511
									2.96282	1.33092	3.6238
									2.97283	1.33784	3.4466
									2.98283	1.34574	3.0115
									2.99283	1.34871	3.0276
									3.00283	1.35464	3.5917
									3.01283	1.35661	3.5917
									3.02284	1.35958	3.6239
									3.03284	1.36155	3.4144
									3.04284	1.36847	3.5111
									3.05284	1.3744	3.7045
									3.06284	1.38033	3.8012
									3.07285	1.38329	3.9623
									3.08285	1.38428	4.5747
									3.09285	1.39614	4.7036
									3.10285	1.40504	4.3652
									3.11285	1.40602	4.3813
									3.12285	1.40899	4.4297
									3.13286	1.4248	4.3814
									3.14286	1.42085	4.4458
									3.15286	1.4248	4.3975
									3.16286	1.43172	4.3492
									3.17286	1.43073	4.5426
									3.18287	1.43369	4.5104
									3.19287	1.44259	4.3654
									3.20287	1.44555	4.6071
									3.21287	1.45642	4.3654
									3.22287	1.4584	4.3976
									3.23288	1.46631	4.591
									3.24288	1.46927	4.446
									3.25288	1.47421	4.3815
									3.26288	1.47619	4.5587
									3.27288	1.47816	4.2525
									3.28288	1.48508	4.2525
									3.29289	1.49002	4.2847
									3.30289	1.49595	3.9463
									3.31289	1.49101	4.1558
									3.32289	1.50781	4.1558
									3.33289	1.52165	4.1235
									3.3429	1.51769	4.2524
									3.3529	1.52066	4.5425
									3.3629	1.52461	4.2524
									3.3729	1.52758	4.5425
									3.3829	1.53449	4.5908
									3.39291	1.53746	4.9937
									3.40291	1.54339	5.461
									3.41291	1.54635	5.7511
									3.42291	1.53153	5.7511
									3.43291	1.55525	5.8801
									3.44291	1.56513	5.7351
									3.45292	1.57007	5.7673
									3.46292	1.57501	6.6537
									3.47292	1.56809	6.9438
									3.48292	1.57995	6.9922
									3.49292	1.5928	6.9277
									3.50293	1.59478	6.831
									3.51293	1.59675	6.7987
									3.52293	1.58588	6.9598
									3.53293	1.60664	6.9114
									3.54293	1.61454	6.9919
									3.55294	1.61553	6.7179
									3.56294	1.62245	6.3311
									3.57294	1.62541	6.0894
									3.58294	1.63332	6.1216
									3.59294	1.63529	5.896
									3.60294	1.64023	5.9283
									3.61295	1.64023	5.3643
									3.62295	1.63925	5.2193
									3.63295	1.65308	5.2193
									3.64295	1.65703	5.4288
									3.65295	1.66395	5.9607
									3.66296	1.66889	5.9446
									3.67296	1.67383	6.0251
									3.68296	1.68174	6.2668
									3.69296	1.68965	7.2338
									3.70296	1.69261	7.266
									3.71297	1.68965	7.9267
									3.72297	1.6936	7.9751
									3.73297	1.70546	8.0718
									3.74297	1.71336	8.2008
									3.75297	1.71336	8.0718
									3.76297	1.71435	7.959
									3.77298	1.72127	8.0557
									3.78298	1.72522	7.9107
									3.79298	1.73708	7.0726
									3.80298	1.74499	7.2176
