# Supplementary material for: Dissecting cell membrane tension dynamics and its effect on Piezo1-mediated cellular mechanosensitivity using force-controlled nanopipettes
Source: Nat Methods. 2024 May 27;21(6):1063–73. doi: 10.1038/s41592-024-02277-8 (PMC11166569; doi:10.1038/s41592-024-02277-8)
Supplement: Supplementary file 10 — Statistical source data. [file 41592_2024_2277_MOESM10_ESM.xlsx]

## Sheet: SourceDataFig5a
Condition	Total Activation Pressure (mbar)	Cummulative Frequency
Control	0	0.088286
Control	29.1364	0.145166
Control	58.2727	0.229468
Control	87.4091	0.343079
Control	116.545	0.478042
Control	145.682	0.616289
Control	174.818	0.737988
Control	203.955	0.831634
Control	233.091	0.896504
Control	262.227	0.938236
Control	291.364	0.96382
Control	320.5	0.979043
MargAc	0	0.0635961
MargAc	32.2733	0.175349
MargAc	64.5467	0.399663
MargAc	96.82	0.67578
MargAc	129.093	0.867123
MargAc	161.367	0.953339
MargAc	193.64	0.984608
CytoD	0	0.153364
CytoD	29.364	0.23963
CytoD	58.728	0.354125
CytoD	88.092	0.4882
CytoD	117.456	0.623995
CytoD	146.82	0.742746
CytoD	176.184	0.833971
CytoD	205.548	0.897319
CytoD	234.912	0.938286
CytoD	264.276	0.963571
CytoD	293.64	0.978732

## Sheet: SourceDataFig5b
Condition	Indentation Force (nN)	pC,50 (mbar)	pC,50 error (mbar)
Control	2	182.957	13.8499
Control	12.5	133.253	29.0855
Control	25	72.6372	12.1223
Control	37.5	4.8542	8.61276
Control	50	-35.2887	19.504
MargAc	2	108.115	0.788657
MargAc	6	77.4201	63.7518
MargAc	12.5	56.306	18.1841
MargAc	18	13.4911	5.63248
MargAc	25	-22.32	8.32062
CytoD	2	165.967	48.1442
CytoD	6	116.148	15.8733
CytoD	12.5	94.2951	47.2258
CytoD	18	41.4742	1.14944
CytoD	25	17.2222	5.01664

## Sheet: SourceDataFig5c
Condition	Cell Stiffness (Pa)
Control	367.677
Control	2189.98
Control	1922.25
Control	1269.41
Control	1828.37
Control	234.986
Control	1104.58
Control	314.605
Control	961.406
Control	188.587
Control	1550.51
Control	964.49
Control	626.659
Control	291.719
Control	1011.21
Control	1888.57
Control	453.876
Control	647.132
Control	2131.04
Control	233.201
Control	1899.95
Control	324.737
Control	915.766
Control	563.552
Control	614.316
Control	2522.88
Control	502.789
Control	2321.72
Control	1037.8
Control	1105.9
Control	931.363
Control	979.254
Control	618.841
Control	1633.86
Control	213.91
Control	414.856
Control	553.67
Control	910.927
Control	781.824
Control	1163.31
Control	2410.63
Control	434.067
Control	382.908
Control	334.503
Control	584.913
Control	944.298
Control	831.743
Control	745.276
Control	2905.21
Control	2945.85
Control	948.654
Control	1729.52
Control	667.794
Control	753.247
Control	1215.27
Control	1761.57
Control	1345.03
Control	976.347
Control	1221.78
Control	1504.49
Control	386.83
Control	1718.67
Control	889.293
Control	1748.13
Control	1294.02
Control	2015.51
Control	588.797
Control	2031.89
Control	2867.55
Control	1155.93
Control	1063.59
Control	1531.59
Control	1068.99
Control	611.547
Control	1367.51
Control	1527.91
Control	689.167
Control	680.142
Control	1774.87
Control	1234.69
Control	1077.13
Control	471.553
Control	2003.88
Control	1209.78
Control	1196.4
Control	2282.22
Control	2710.76
Control	1932.02
Control	1148.24
Control	861.674
Control	2614.23
Control	626.068
Control	1513.12
Control	1251.4
Control	114.943
Control	684.015
Control	1484.68
Control	1028.88
Control	381.386
Control	2547.08
Control	1126.77
Control	361.937
Control	2392.98
Control	1782.64
Control	1296.25
Control	576.489
Control	873.903
Control	971.44
Control	1299.53
Control	427.063
Control	663.079
Control	748.771
Control	630.04
Control	1320.58
Control	928.343
Control	1082.19
MargAc	1499.82
MargAc	1706.42
MargAc	2211.65
MargAc	541.897
MargAc	2160.6
MargAc	1051.08
MargAc	610.147
MargAc	986.639
MargAc	1397.9
MargAc	172.767
MargAc	1192.41
MargAc	2188.85
MargAc	1761.57
MargAc	267.679
MargAc	430.241
MargAc	412.381
CytoD	1009.98
CytoD	210.667
CytoD	292.354
CytoD	437.613
CytoD	667.728
CytoD	247.878
CytoD	296.511
CytoD	697.095
CytoD	338.428
CytoD	880.292

## Sheet: SourceDataFig5d
Condition	Repeat No	Mean Flipper-TR Lifetime (ns)	Standard Deviation of Flipper-TR Lifetime (ns)
Control	1	4677.07	740.689
Control	1	4710.1	406.068
Control	1	4767.21	418.689
Control	1	4692.05	406.117
Control	1	4728.54	407.899
Control	1	4704.65	405.917
Control	1	4720.16	414.863
Control	1	4766.33	379.481
Control	1	4769.66	368.281
Control	1	4722.04	389.638
Control	2	4695.18	397.703
Control	2	4645.28	433.924
Control	2	4674.93	410.527
Control	2	4698.25	421.993
Control	2	4631.8	442.516
Control	2	4676.1	416.746
Control	2	4687.72	398.543
Control	2	4654.93	417.865
Control	2	4681.75	414.505
Control	2	4598.8	426.353
Control	3	4712.54	420.752
Control	3	4752.91	386.425
Control	3	4701.45	429.411
Control	3	4844.72	339.448
Control	3	4669.75	405.932
Control	3	4610.17	475.181
Control	3	4636.25	464.166
Control	3	4601.78	476.088
Control	3	4605.7	474.447
Control	3	4637.49	437.365
MargAc	1	4709.73	474.214
MargAc	1	4724.68	417.334
MargAc	1	4685.01	507.685
MargAc	1	4724.71	437.638
MargAc	2	4694.25	467.492
MargAc	2	4707.83	522.06
MargAc	2	4704.68	443.945
MargAc	2	4748.89	462.352
MargAc	2	4740.01	968.168
MargAc	2	4745.77	474.733
MargAc	3	4766.84	428.697
MargAc	3	4822.32	361.557
MargAc	3	4796.95	339.377
MargAc	3	4734.31	368.678
MargAc	3	4885.99	294.307
MargAc	3	4782.82	340.169
MargAc	3	4744.74	341.757
CytoD	1	4728.59	762.754
CytoD	1	4655.39	743.172
CytoD	1	4654.17	645.14
CytoD	1	4654.31	703.976
CytoD	1	4676.78	632.815
CytoD	1	4679.89	596.561
CytoD	1	4759.98	592.829
CytoD	1	4763.62	526.968
CytoD	2	4648.58	667.571
CytoD	2	4750.43	608.378
CytoD	2	4742.45	599.932
CytoD	2	4711.29	593.707
CytoD	2	4776.47	543.113
CytoD	2	4756.83	571.954
CytoD	2	4780.29	449.978
CytoD	2	4729.43	534.573
CytoD	2	4785.26	445.598
CytoD	3	4705.3	554.428
CytoD	3	4722.55	519.236
CytoD	3	4699.97	534.588
CytoD	3	4751.81	511.004
CytoD	3	4698.87	485.683
CytoD	3	4706.66	466.388
CytoD	3	4739.79	477.383

## Sheet: SourceDataFig5e
Condition	Indentation Force (nN)	Critical Aspiration Pressure (mbar)
Control	2	182.957
Control	12.5	133.253
Control	25	72.6372
Control	37.5	4.8542
Control	50	-35.2887
MargAc	2	108.115
MargAc	6	77.4201
MargAc	12.5	56.306
MargAc	18	13.4911
MargAc	25	-22.32
CytoD	2	165.967
CytoD	6	116.148
CytoD	12.5	94.2951
CytoD	18	41.4742
CytoD	25	17.2222
Control Model	2	182.883
Control Model	12.5	119.859
Control Model	25	77.322
10% Tension Increase	2	162.737
10% Tension Increase	25	20.067
20% Tension Increase	2	67.246
20% Tension Increase	12.5	0
20% Stiffness Decrease	2	167.362
20% Stiffness Decrease	25	55.034
40% Stiffness Decrease	2	161.89
40% Stiffness Decrease	25	0

## Sheet: SourceDataFig5h
Intact Cytoskeleton			Cytoskeleton Removed
Distance From Pipette (um)	Membrane Shape (um)	Tension (a.u.)	Distance From Pipette (um)	Membrane Shape (um)	Tension (a.u.)
0.125	-1.74017	1	0.125	-1.74611	1
0.25	-1.46183	1.02012	0.25	-1.6853	0.998189
0.375	-1.18772	1.00377	0.375	-1.61792	0.995588
0.5	-0.935567	0.96584	0.5	-1.56264	0.998433
0.625	-0.729175	0.941596	0.625	-1.50844	0.993963
0.75	-0.561076	0.919033	0.75	-1.45166	0.986738
0.875	-0.433299	0.92359	0.875	-1.39944	0.989505
1	-0.335523	0.938051	1	-1.34588	0.981507
1.125	-0.252028	0.934814	1.125	-1.29086	0.982613
1.25	-0.180856	0.936488	1.25	-1.23972	0.980606
1.375	-0.110312	0.94839	1.375	-1.19156	0.978689
1.5	-0.044417	0.93697	1.5	-1.14709	0.987364
1.625	0.011774	0.928832	1.625	-1.09394	0.980621
1.75	0.054641	0.930054	1.75	-1.05067	0.97573
1.875	0.091749	0.93493	1.875	-0.999074	0.978122
2	0.115553	0.925248	2	-0.951989	0.980696
2.125	0.142752	0.940609	2.125	-0.903932	0.982111
2.25	0.151395	0.939904	2.25	-0.858069	0.977899
2.375	0.169241	0.941209	2.375	-0.81436	0.980412
2.5	0.184143	0.913371	2.5	-0.767794	0.975365
2.625	0.196293	0.928937	2.625	-0.725383	0.971304
2.75	0.207161	0.92262	2.75	-0.68212	0.976731
2.875	0.212216	0.931691	2.875	-0.639288	0.971319
3	0.219859	0.931302	3	-0.598377	0.970887
3.125	0.224993	0.940963	3.125	-0.557787	0.975393
3.25	0.225694	0.937005	3.25	-0.51793	0.973092
3.375	0.226985	0.922506	3.375	-0.479814	0.973634
3.5	0.225198	0.924752	3.5	-0.43881	0.975691
3.625	0.226458	0.910867	3.625	-0.402843	0.971601
3.75	0.22668	0.908154	3.75	-0.364801	0.971764
3.875	0.226371	0.914626	3.875	-0.329433	0.971697
4	0.219993	0.919978	4	-0.296095	0.966222
4.125	0.214995	0.908664	4.125	-0.263004	0.973805
4.25	0.205235	0.92034	4.25	-0.229044	0.968143
4.375	0.196461	0.916459	4.375	-0.197979	0.969819
4.5	0.180551	0.91414	4.5	-0.168563	0.970539
4.625	0.163554	0.909766	4.625	-0.139649	0.976516
4.75	0.145195	0.911923	4.75	-0.114242	0.972074
4.875	0.126364	0.900267	4.875	-0.092072	0.973258
